# Supplementary material for: Methodology and model-based DSS to managing the reallocation of inventory to orders in LHP situations. Application to the ceramics sector
Source: PLoS One. 2019 Jul 11;14(7):e0219433. doi: 10.1371/journal.pone.0219433 (PMC6622491; doi:10.1371/journal.pone.0219433)
Supplement: S2 File — (XLSX) [file pone.0219433.s002.xlsx]

## Sheet: LineaPedido
SalesOrderCode	LineCode	ProductCode	Demand	BatchCode
2100019848	10	001LF10004695	6.6	NLOH006
2100019906	60	001LF10006092	14.52	NLOC005
2100019906	70	001LF10006092	87.12	NLOI099
2100019906	110	001LF10006308	50.82	NLOI099
2100019906	240	001LF10006661	55.66	NLOI099
2100020357	10	001LF10007228	40	NLOH003
2100020357	20	001LF10007227	40	NLOA010
2100020357	30	001LF10007230	40	NLOH001
2100020357	40	001LF10007229	40	NLOA001
2100020357	80	001LF10007248	20	NLOI001
2100020357	100	001LF10007250	52	NLOH001
2100020357	120	001LF10007246	54	NLOA001
2100020357	150	001LF10007231	29.04	NLOA001
2100020357	160	001LF10012478	29.04	NLOA010
2100020357	170	001LF10007243	32	NLOH001
2100020357	180	001LF10007242	16	NLOA001
2100020357	190	001LF10007245	50	NLOA001
2100020357	200	001LF10007244	50	NLOA010
2100020357	210	001LF10007233	46.8	NLOB002
2100020357	220	001LF10007236	46.8	NLOH005
2100020357	230	001LF10007234	46.8	NLOB001
2100020357	240	001LF10007235	46.8	NLOA001
2100020357	250	001LF10007253	52	NLOB001
2100020357	260	001LF10007252	24	NLOA001
2100020357	290	001LF10007241	8.46	NLOA010
2100020357	300	001LF10007240	9.4	NLOC001
2100020357	310	001LF10007255	32	NLOC002
2100020357	320	001LF10007254	32	NLOB002
2100020652	10	001LF10005777	4812	NLOB020
2100020652	20	001LF10006810	1508	NLOB020
2100020652	30	001LF10005942	1298	NLOB020
2100020662	10	001LF10007273	58.8	NLOA010
2100020662	20	001LF10007274	58.8	NLOD003
2100020662	30	001LF10007381	30	NLOD003
2100020662	40	001LF10007380	30	NLOG001
2100020662	60	001LF10007125	32	NLOA010
2100020662	70	001LF10007376	30	NLOA010
2100020662	90	001LF10007378	30	NLOD001
2100020662	100	001LF10007379	30	NLOE002
2100020662	110	001LF10007382	4.8	NLO
2100020662	120	001LF10007383	2.4	NLOD001
2100020662	130	001LF10007377	88	NLOA010
2100020727	10	001LF20013510	4.5	NLO
2100020727	20	001LF20013511	24	NLO
2100020729	60	001LF10006399	288	NLOB052
2100020794	10	001LF10006114	5	NLOA006
2100020794	20	001LF10006762	6	NLOA005
2100020799	10	001LF10006495	4.92	NLOG010
2100020900	10	001LF20010900	49.98	NLOK114
2100020902	10	001LF10006480	195.96	NLOB101
2100020932	10	001LF10007246	50	NLO
2100020932	20	001LF10007129	52	NLOA001
2100020932	60	001LF10007132	22	NLO
2100020932	70	001LF10007189	90	NLOA001
2100020932	80	001LF10007314	4.1	NLOB109
2100020932	100	001LF10007133	28	NLOH004
2100020932	110	001LF10007170	48	NLO
2100020932	120	001LF10007251	24	NLOA010
2100020932	130	001LF10006849	64	NLO
2100020932	140	001LF10006704	8	NLOA010
2100020932	150	001LF10007159	48	NLO
2100020932	180	001LF10007157	24	NLO
2100020932	190	001LF10007271	60	NLOB011
2100020932	200	001LF10006363	16	NLOA010
2100020932	210	001LF10007320	9.8	NLOA002
2100020932	220	001LF10007177	32	NLOG001
2100020932	230	001LF10006384	16	NLOF091
2100020932	240	001LF10007333	8.2	NLOA010
2100020932	250	001LF10006897	12.1	NLOA001
2100020932	260	001LF10007137	20	NLOB065
2100020932	270	001LF10006282	16	NLOA001
2100020932	280	001LF10006851	39	NLOD007
2100020932	290	001LF10006851	20	NLOA001
2100020932	300	001LF10007249	40	NLOA010
2100020932	320	001LF10007352	60	NLOH001
2100020932	330	001LF10006542	64	NLOA001
2100020932	340	001LF10007154	40	NLOA010
2100020932	350	001LF10007144	12	NLOA010
2100020932	360	001LF10007313	2.94	NLO
2100021113	10	001LF10007339	2.46	NLOA001
2100021165	10	001LF10007275	46.92	NLOA001
2100021165	20	001LF10007276	23.46	NLOA010
2100021165	30	001LF10007279	11.04	NLOA010
2100021165	40	001LF10007280	44.16	NLOA002
2100021165	50	001LF10007354	32	NLOA010
2100021165	60	001LF10007356	32	NLOA010
2100021165	70	001LF10007355	32	NLOB102
2100021165	90	001LF10007350	32	NLOA101
2100021165	100	001LF10007353	30	NLOB101
2100021165	110	001LF10007351	32	NLOA102
2100021165	120	001LF10007352	30	NLOA002
2100021166	10	001LF10007309	40	NLOA001
2100021166	20	001LF10007310	40	NLOA001
2100021166	30	001LF10007311	40	NLOA010
2100021166	40	001LF10007312	40	NLOA010
2100021166	50	001LF10007361	12	NLOA010
2100021166	60	001LF10007362	12	NLOA010
2100021166	70	001LF10007368	20	NLOA010
2100021166	80	001LF10007367	20	NLOA010
2100021166	90	001LF10007365	36	NLOA010
2100021166	100	001LF10007364	36	NLOA010
2100021166	110	001LF10007366	10	NLOA010
2100021166	120	001LF10007363	36	NLOZ002
2100021166	130	001LF10007371	4.9	NLOB001
2100021166	140	001LF10007369	4.9	NLOB015
2100021166	150	001LF10007370	4.9	NLOA001
2100021166	160	001LF10007305	52	NLOZ002
2100021166	170	001LF10007307	17	NLOA002
2100021166	180	001LF10007306	52	NLOA010
2100021166	190	001LF10007308	52	NLOA010
2100021183	10	001LF10007381	120	NLOD002
2100021184	10	001LF10006045	305	NLOA010
2100021184	20	001LF10005995	132	NLOA010
2100021184	30	001LF10005993	37	NLOA010
2100021184	40	001LF10006066	530	NLOA010
2100021184	50	001LF10006046	175	NLOA010
2100021184	60	001LF10005996	144	NLOA010
2100021184	70	001LF10005997	112	NLOA010
2100021184	80	001LF10005998	94	NLOA010
2100021184	90	001LF10006067	199	NLOA010
2100021184	100	001LF10006067	199	NLOA010
2100021184	110	001LF10006067	157	NLOA010
2100021254	10	001LF10005111	520.8	NLOB051
2100021254	20	001LF10006073	248.4	NLOB003
2100021254	30	001LF10007032	360	NLOB005
2100021254	80	001LF10006447	107.64	NLOB050
2100021254	90	001LF10006343	440	NLOG051
2100021254	110	001LF10006108	49.68	NLOA055
2100021339	10	001LF10007376	30	NLOG004
2100021339	20	001LF10007377	30	NLOI099
2100021339	30	001LF10007381	30	NLOF091
2100021339	40	001LF10007380	30	NLOE002
2100021339	50	001LF10007273	29.4	NLOA001
2100021339	60	001LF10007274	29.4	NLOF091
2100021339	70	001LF10007345	52	NLOA001
2100021339	80	001LF10007347	52	NLOD001
2100021339	90	001LF10007305	52	NLOE002
2100021339	100	001LF10007130	30	NLOA001
2100021339	110	001LF10006946	29.4	NLOC005
2100021339	120	001LF10007132	30	NLOD002
2100021339	150	001LF10006966	30	NLOD003
2100021339	170	001LF10007274	24.5	NLOF023
2100021352	10	001LF10006203	10	NLO
2100021353	10	001LF10004694	12.1	NLOI028
2100021387	40	001LF10006809	40	NLO
2100021391	10	001LF10002134	780	NLOG051
2100021391	20	001LF10002162	780	NLOI311
2100021391	30	001LF10002163	780	NLOG048
2100021391	40	001LF10006095	496.8	NLOI025
2100021391	50	001LF10006096	496.8	NLOG035
2100021391	60	001LF10006117	651	NLOB050
2100021391	70	001LF10002828	585.6	NLOB051
2100021391	90	001LF10002828	585.6	NLOG035
2100021391	100	001LF10002831	651	NLOI023
2100021399	20	001LF10006170	16	NLOA010
2100021399	30	001LF10006102	11.04	NLOB107
2100021422	10	001LF10005467	14	NLOA001
2100021422	20	001LF10006050	14	NLOA001
2100021422	30	001LF10006052	16	NLO
2100021422	40	001LF10005466	13	NLOA001
2100021422	50	001LF10005466	5	NLOA001
2100021422	60	001LF10006049	14	NLOA001
2100021422	70	001LF10006051	16	NLOA001
2100021422	80	001LF10006362	16	NLOA010
2100021422	90	001LF10006329	14	NLOA010
2100021422	100	001LF10006331	16	NLOB111
2100021422	110	001LF10006330	14	NLOA001
2100021422	120	001LF10006332	16	NLOA010
2100021422	130	001LF10006363	16	NLOA101
2100021422	140	001LF10005056	16	NLOA101
2100021422	150	001LF10006036	14	NLOA001
2100021422	160	001LF10006040	16	NLOB105
2100021422	170	001LF10006475	2.76	NLOB102
2100021422	180	001LF10006542	16	NLOA010
2100021422	190	001LF10006850	16	NLOA010
2100021422	200	001LF10006852	14	NLOA001
2100021422	210	001LF10006854	14	NLOA001
2100021422	220	001LF10006476	2.76	NLOA061
2100021422	230	001LF10006543	16	NLOH021
2100021422	240	001LF10006849	16	NLOA010
2100021422	250	001LF10006851	14	NLOA010
2100021422	260	001LF10006853	16	NLOA001
2100021422	270	001LF10006949	2.76	NLO
2100021422	290	001LF10007141	18	NLOB011
2100021422	300	001LF10007144	16	NLOC146
2100021422	310	001LF10006955	2.76	NLOA010
2100021422	320	001LF10007167	16	NLOB001
2100021422	330	001LF10007189	16	NLOB109
2100021422	340	001LF10007191	16	NLOA010
2100021422	350	001LF10006956	2.76	NLOB110
2100021422	360	001LF10007168	16	NLOA001
2100021422	370	001LF10007190	14	NLOA064
2100021422	380	001LF10007192	14	NLOB109
2100021422	390	001LF10006956	2.76	NLOB111
2100021422	400	001LF10006957	2.76	NLOA001
2100021422	410	001LF10007190	14	NLOA010
2100021422	420	001LF10006082	2.76	NLOA010
2100021422	430	001LF10006160	14	NLOB102
2100021422	440	001LF10006582	14	NLOB102
2100021422	450	001LF10006584	16	NLOA024
2100021422	460	001LF10006080	2.76	NLOB041
2100021422	470	001LF10006158	9	NLO
2100021422	480	001LF10006158	6	NLOC010
2100021422	490	001LF10006581	14	NLOB111
2100021422	500	001LF10006583	14	NLOG016
2100021422	510	001LF10006678	5	NLOC008
2100021422	520	001LF10006679	5	NLOA109
2100021422	530	001LF10006681	5	NLOE019
2100021422	540	001LF10006680	5	NLOA002
2100021422	550	001LF10006123	5	NLOA004
2100021422	560	001LF10006128	5	NLOA001
2100021422	570	001LF10006129	5	NLOY011
2100021422	580	001LF10006977	4.1	NLOB004
2100021422	590	001LF10007137	16	NLOA008
2100021466	10	001LF10005452	360	NLOA195
2100021474	20	001LF10005794	6560	NLOA001
2100021474	30	001LF10003884	6320	NLOA001
2100021474	40	001LF10003894	6320	NLOA001
2100021474	50	001LF10003895	6160	NLOA001
2100021474	60	001LF10003883	5360	NLOA001
2100021474	70	001LF10005407	5240	NLOA001
2100021474	80	001LF10003885	5160	NLOA001
2100021474	90	001LF10005625	4640	NLOA001
2100021474	100	001LF10000682	4440	NLOA001
2100021474	110	001LF10003934	4240	NLOA001
2100021474	120	001LF10005966	4140	NLOA001
2100021474	130	001LF10003881	4120	NLOA001
2100021474	140	001LF10005795	3440	NLOA001
2100021474	150	001LF10005793	3080	NLOG009
2100021474	160	001LF10005792	3040	NLOA001
2100021474	170	001LF10003882	2680	NLOA001
2100021474	180	001LF10005790	2560	NLOA001
2100021474	190	001LF10003932	2440	NLOA001
2100021474	200	001LF10005789	2180	NLOA001
2100021474	210	001LF10003890	2160	NLOA001
2100021474	220	001LF10003889	1920	NLOA001
2100021474	230	001LF10005624	1840	NLOA001
2100021474	240	001LF10005623	1800	NLOA001
2100021474	250	001LF10000634	1800	NLOA001
2100021474	260	001LF10005791	1520	NLOA001
2100021474	270	001LF10003936	920	NLOA001
2100021474	280	001LF10000679	560	NLOA001
2100021474	290	001LF10006982	140	NLOA001
2100021474	300	001LF10006982	20	NLOA001
2100021474	310	001LF10006937	120	NLOA001
2100021474	320	001LF10006938	87	NLOA001
2100021474	330	001LF10003972	5684	NLOA001
2100021474	340	001LF10005406	4640	NLOA001
2100021474	350	001LF10003973	4592	NLOA001
2100021474	360	001LF10003887	4120	NLOA001
2100021494	20	001LF10003052	2.44	NLO
2100021496	10	001LF10006410	33	NLOB057
2100021496	20	001LF10006958	13.8	NLOB101
2100021506	40	001LF10007083	32	NLO
2100021507	10	001LF10006927	348.48	NLOI099
2100021507	20	001LF10006912	157.3	NLOI099
2100021507	30	001LF10006413	58.9	NLOI099
2100021507	40	001LF10003053	58.56	NLOI099
2100021507	50	001LF10005709	55.02	NLOI099
2100021507	60	001LF10005709	84.36	NLOI099
2100021507	70	001LF10006918	101.64	NLOI099
2100021511	10	001LF10007367	320	NLOA001
2100021511	20	001LF10004282	36	NLOA010
2100021514	20	001LF10007021	72	NLO
2100021521	10	001LF10006115	90	NLO
2100123908	30	001LF20014491	7	NLOG410
2100123908	40	001LF20015903	400	NLOG811
2100123908	50	001LF20015903	400	NLOG811
2100123908	60	001LF20015903	400	NLOG811
2100123908	70	001LF20015903	400	NLOG811
2100123908	80	001LF20015903	400	NLOG811
2100123908	90	001LF20015903	279	NLOG410
2100123908	100	001LF20015901	400	NLOG410
2100123908	110	001LF20015901	400	NLOG410
2100123908	120	001LF20015901	317	NLOG410
2100123908	130	001LF20015104	400	NLOG415
2100123908	140	001LF20015104	400	NLOG410
2100123908	150	001LF20015104	431	NLOG411
2100123908	160	001LF20014564	24	NLOG811
2100123908	170	001LF20015157	77	NLOG412
2100123908	180	001LF20014489	208	NLOG434
2100123908	190	001LF20015680	59	NLOG410
2100126181	10	001LF20015877	248.88	NLOG401
2100128690	10	001LF20012745	71.02	NLOG414
2100128690	40	001LF20012745	199.28	NLOG414
2100128690	70	001LF20012755	47.7	NLOG412
2100132099	10	001LF20012745	384.78	NLOG007
2100132597	10	001LF20015140	17	NLOG444
2100133576	10	001LF10005847	67.68	NLOG160
2100133576	30	001LF10005847	56.4	NLOG162
2100133576	40	001LF10005847	60.16	NLOG152
2100133576	50	001LF10005847	60.16	NLOG112
2100133576	70	001LF10005847	82.72	NLOG181
2100133576	80	001LF10005847	58.28	NLOG172
2100135850	30	001LF20014564	912	NLOG434
2100136559	10	001LF20001336	52.92	NLOA900
2100136614	10	001LF20016487	63.48	NLOG006
2100136614	30	001LF20016488	75.9	NLOA001
2100136614	40	001LF20016493	16.56	NLOA001
2100136614	50	001LF20016491	30.36	NLOA001
2100136614	60	001LF20016492	41.4	NLOB101
2100136614	70	001LF20016490	26.22	NLOB102
2100136614	80	001LF20016489	80.04	NLOA001
2100136614	130	001LF20016535	4.84	NLOA001
2100136614	160	001LF20016492	9.66	NLOA102
2100136614	190	001LF20016536	4.84	NLOA001
2100136614	200	001LF20016537	79	NLOG006
2100136614	210	001LF20016538	14	NLOA102
2100136614	220	001LF20016486	27.6	NLOA005
2100136614	230	001LF20016494	76	NLOA005
2100136614	240	001LF20016495	25	NLOA005
2100136614	250	001LF20016495	105	NLOJ102
2100136614	260	001LF10007226	14.64	NLOG050
2100136885	20	001LF20012953	165	NLOA813
2100136885	50	001LF20012738	105.12	NLOA813
2100137101	10	001LF20015203	48.38	NLOG430
2100137727	50	001LF20015463	37	NLOG422
2100137727	110	001LF20015278	2	NLOG422
2100138008	10	001LF20014572	40.8	NLO
2100138008	80	001LF20014572	35.7	NLOE226
2100138008	120	001LF20014572	10.81	NLOE226
2100138008	160	001LF20014572	316.78	NLOG230
2100138008	170	001LF20014572	76.5	NLOG806
2100138501	20	001LF20015071	186.83	NLOG350
2100138501	50	001LF20015070	180.88	NLOA001
2100138501	60	001LF20015239	260.15	NLOK050
2100138501	90	001LF20016649	382.36	NLOJ005
2100139070	10	001LF20015903	48	NLOG411
2100139070	20	001LF20015903	354	NLOG421
2100139070	30	001LF20015155	382	NLOG413
2100139070	40	001LF20015902	323	NLOG411
2100139070	50	001LF20015902	400	NLOG411
2100139070	60	001LF20015902	400	NLOG411
2100139070	70	001LF20015902	200	NLOG411
2100139650	10	001LF20015940	24	NLOB002
2100139812	30	001LF10001795	8	NLOB051
2100139812	70	001LF10007077	6	NLOF001
2100139812	80	001LF10007077	16	NLOF002
2100139812	90	001LF10007078	16	NLOF001
2100139812	110	001LF10006416	12	NLOF001
2100139812	120	001LF10006769	16	NLO
2100139812	140	001LF10007067	6	NLOB050
2100139812	150	001LF10007067	8	NLOF002
2100139812	160	001LF10007068	16	NLOF002
2100139812	170	001LF10007066	8	NLOF001
2100139812	180	001LF10007066	6	NLO
2100139812	200	001LF10001795	8	NLO
2100139812	210	001LF10001794	16	NLOB050
2100139812	220	001LF10007093	16	NLOA021
2100139812	230	001LF10001796	8	NLOB050
2100139812	270	001LF10001796	2	NLOB050
2100139961	10	001LF20010354	351.05	NLOK084
2100140519	10	001LF20015916	750	NLOZ008
2100140519	40	001LF20015916	242	NLOZ006
2100140860	10	001LF20012731	222.6	NLOG812
2100140860	20	001LF20012734	4.24	NLOG816
2100140860	30	001LF20012734	31.8	NLOG814
2100140860	40	001LF20012734	40.28	NLOG817
2100140860	100	001LF20012741	42.4	NLOG812
2100140860	110	001LF20012751	29.68	NLOI099
2100140860	120	001LF20012754	10.6	NLOD810
2100140860	130	001LF20012754	11.66	NLOD813
2100140860	140	001LF20012743	5.3	NLOD813
2100140860	150	001LF20012743	11.66	NLOI899
2100140860	170	001LF20012753	59.36	NLOI099
2100140860	200	001LF20012745	26.5	NLOD811
2100140860	220	001LF20012745	6.36	NLOI899
2100142016	20	001LF20015724	1032.24	NLOB001
2100142016	40	001LF20015393	1807.8	NLOA112
2100142016	60	001LF20014998	1033.62	NLOB105
2100142016	61	001LF20014998	89.7	NLOA102
2100142016	80	001LF20014996	883.2	NLOB006
2100142016	150	001LF20014996	993.6	NLOB103
2100143134	10	001LF20010437	175	NLOH007
2100143134	20	001LF20014170	78	NLOG620
2100143134	40	001LF20015284	26.18	NLOA156
2100143134	60	001LF20015766	14.1	NLOG220
2100143134	70	001LF20015081	36.89	NLOJ006
2100143134	110	001LF20015229	605.98	NLOG629
2100143134	120	001LF20015338	10	NLO
2100143134	130	001LF20015338	520	NLOG620
2100143134	190	001LF20015338	218	NLO
2100143134	210	001LF20015318	160	NLOB096
2100143286	10	001LF20003090	4	NLOF030
2100143286	40	001LF20003090	6	NLOG031
2100143286	50	001LF20003090	15	NLOF032
2100143286	60	001LF20003090	19	NLOG032
2100143292	20	001LF20003088	5	NLOC019
2100143292	30	001LF20003088	7	NLOC018
2100143358	10	001LF20012464	595	NLOA173
2100143358	30	001LF20012761	102.96	NLOJ101
2100143358	40	001LF20012458	453	NLOC001
2100143358	50	001LF10002549	877.3	NLOI003
2100143358	51	001LF10002549	508.2	NLOB009
2100143358	60	001LF20015841	592.9	NLOK101
2100143358	70	001LF20013205	130.05	NLOI002
2100143358	80	001LF20015840	150.04	NLOB026
2100143358	90	001LF10002549	324.28	NLOG018
2100143358	110	001LF20012464	160	NLOA217
2100143501	10	001LF20002781	42.18	NLOH012
2100143501	20	001LF20002781	29.97	NLOD040
2100143501	30	001LF20002781	21.09	NLOF040
2100143501	40	001LF20002587	4	NLOG040
2100143501	50	001LF20002587	18	NLOE009
2100143501	70	001LF20002587	244	NLOF009
2100143501	80	001LF20002782	4.44	NLOF009
2100143501	90	001LF20002782	14.43	NLOF012
2100143501	100	001LF20002782	553.89	NLOH012
2100143501	110	001LF20002782	915.75	NLOG012
2100143573	10	001LF20015396	607.2	NLOB010
2100143573	20	001LF20015494	56.4	NLOB129
2100143573	30	001LF20015858	175.45	NLOB010
2100143573	40	001LF20015393	51.06	NLOC007
2100143573	50	001LF20015724	102.12	NLOB101
2100143573	70	001LF20015728	174.24	NLOB104
2100143573	90	001LF20015494	54.52	NLOG051
2100144098	10	001LF20003088	7	NLOD019
2100144098	20	001LF20003088	29	NLOE019
2100144320	20	001LF20003090	26	NLOF029
2100144320	30	001LF20003090	468	NLOF029
2100144320	40	001LF20003090	9	NLOE028
2100144320	50	001LF20003090	622	NLO
2100144320	60	001LF20003090	21	NLOF029
2100144328	10	001LF20003088	3	NLOE011
2100144328	20	001LF20003088	15	NLOE013
2100144328	50	001LF20003088	30	NLOC021
2100144328	70	001LF20003088	141	NLOC022
2100144329	10	001LF20002587	3	NLOF010
2100144329	20	001LF20002587	402	NLOF010
2100144334	20	001LF20002781	17.76	NLOH041
2100144334	30	001LF20002781	2076.81	NLOF041
2100144334	40	001LF20002781	12.21	NLOG041
2100144337	10	001LF20002782	162.06	NLOH011
2100144598	40	001LF20012755	27.56	NLOG814
2100144598	50	001LF20012755	20.14	NLOG815
2100144598	60	001LF20012755	42.4	NLOI899
2100144893	30	001LF20015253	24.6	NLOH009
2100144893	40	001LF20015253	307.5	NLOG218
2100144893	80	001LF20015306	473.76	NLOG218
2100144928	10	001LF20014564	504	NLOG434
2100144928	20	001LF20014564	599	NLOG434
2100145099	10	001LF20010532	594	NLOG005
2100145382	10	001LF20002966	154.58	NLOG435
2100145382	30	001LF20001642	624	NLOG735
2100145512	20	001LF20016591	18.62	NLO
2100145512	50	001LF20016601	18.62	NLO
2100145512	70	001LF20016676	50	NLOC002
2100145512	80	001LF20016617	60	NLOG005
2100145512	90	001LF20016618	60	NLOG101
2100145512	100	001LF20016675	92	NLOH002
2100145512	110	001LF20016676	10	NLOK005
2100145512	120	001LF20016675	170	NLOK005
2100145512	150	001LF20016284	31	NLOH005
2100145512	160	001LF20015979	19	NLOH005
2100145512	200	001LF20016137	7	NLOJ005
2100145512	220	001LF20016769	2.88	NLOD001
2100145512	230	001LF20016600	3.92	NLOD003
2100145512	250	001LF20016136	100	NLOH002
2100145512	260	001LF20016600	29.4	NLOK005
2100146179	30	001LF20015833	718.74	NLOB002
2100146179	60	001LF20015865	602.87	NLOA001
2100146179	70	001LF20015865	116.16	NLO
2100146501	10	001LF20000582	260.4	NLOI299
2100146526	50	001LF20015203	702.74	NLOG440
2100146581	10	001LF20013039	17	NLOG005
2100146645	10	001LF20016640	78.66	NLOA003
2100146645	20	001LF20016610	79.12	NLOA003
2100146645	50	001LF20016635	79.12	NLOY001
2100146645	90	001LF20016654	83.66	NLOG002
2100146645	110	001LF20016655	47	NLO
2100146645	130	001LF20016674	24	NLOB005
2100146645	140	001LF20016672	52	NLOA005
2100146645	150	001LF20016655	13.16	NLO
2100146645	180	001LF20016635	24.84	NLOG003
2100146645	190	001LF20016653	43.24	NLOB002
2100146645	200	001LF20016828	50	NLOA001
2100146645	210	001LF20016704	38	NLOZ001
2100146645	220	001LF20016703	54	NLOB001
2100146645	230	001LF20016639	99.36	NLOG003
2100146645	240	001LF20016673	15	NLOA103
2100146645	260	001LF20016673	52	NLOB002
2100146736	100	001LF20000721	900.45	NLOG101
2100146788	10	001LF20016664	48	NLOG011
2100146788	20	001LF20016665	72	NLOA005
2100146788	30	001LF20016666	72	NLOG005
2100146788	40	001LF20016667	72	NLOA005
2100146788	50	001LF20016668	54.02	NLOB101
2100146788	60	001LF20016669	23.68	NLOB101
2100146788	70	001LF20016670	6.66	NLOB102
2100146788	80	001LF20016671	71.04	NLOB101
2100146788	90	001LF20016625	65.6	NLOB101
2100146788	100	001LF20016626	65.6	NLOB101
2100146788	110	001LF20016627	32.8	NLOG011
2100146788	120	001LF20016628	65.6	NLOZ002
2100146788	130	001LF20016629	78.72	NLOG001
2100146788	140	001LF20016631	50.02	NLOZ001
2100146788	150	001LF20016632	78.72	NLOG012
2100146788	160	001LF20016643	51.06	NLOG002
2100146788	170	001LF20016647	66.24	NLOG006
2100146788	180	001LF20016644	66.24	NLOG002
2100146788	190	001LF20016646	62.1	NLOG006
2100146788	200	001LF20016645	69	NLOG002
2100146788	210	001LF20016642	49.68	NLOG010
2100146788	270	001LF20016687	52	NLOG002
2100146788	280	001LF20016630	78.72	NLOG001
2100146788	290	001LF20016611	9	NLOG002
2100146788	300	001LF20016614	32	NLOG002
2100146788	310	001LF20016615	32	NLOG011
2100146788	330	001LF20016720	100	NLOB005
2100146788	340	001LF20016721	29	NLOA005
2100146788	350	001LF20016722	36	NLOA005
2100146788	360	001LF20016782	95	NLOB005
2100146788	370	001LF20016781	96	NLOB005
2100146788	380	001LF20016780	96	NLOG006
2100146788	390	001LF20016779	96	NLOA001
2100146788	400	001LF20016805	47.36	NLOA001
2100146788	410	001LF20016804	72	NLOG005
2100146788	420	001LF20016808	78.72	NLOG005
2100146788	430	001LF20016807	65.6	NLOI001
2100146788	450	001LF20016681	25	NLOG009
2100146788	500	001LF20016691	8.2	NLOB005
2100146788	510	001LF20016693	8.2	NLOG001
2100146788	520	001LF20016692	8.2	NLOG001
2100146788	530	001LF20016694	8.2	NLOG002
2100146788	540	001LF20016613	8	NLOG002
2100146788	550	001LF20016612	32	NLOG006
2100146788	560	001LF20016670	47.36	NLOG005
2100146788	590	001LF20016682	65	NLOG005
2100146788	640	001LF20016695	12	NLOG005
2100146788	660	001LF20016686	50	NLOG902
2100146788	670	001LF20016687	70	NLOG002
2100146788	700	001LF20016696	93	NLOG008
2100146788	710	001LF20016678	54	NLOG005
2100146791	10	001LF20016604	25	NLOB005
2100146791	20	001LF20016603	40	NLOA005
2100146791	100	001LF20016637	26.32	NLOA005
2100146791	110	001LF20016679	25	NLOB005
2100146791	140	001LF20016683	16	NLOB001
2100146791	160	001LF20016638	27.26	NLOA001
2100146791	170	001LF20016677	20	NLOA014
2100146791	180	001LF20016680	19	NLOB005
2100146832	20	001LF20012458	1144	NLOK075
2100146832	21	001LF20012458	264	NLOA036
2100146832	40	001LF20012452	23.8	NLOA035
2100146833	10	001LF20012464	2250	NLOC001
2100146833	20	001LF20012458	1650	NLO
2100146833	30	001LF20015840	67.76	NLO
2100146833	40	001LF20012452	1500.59	NLOK069
2100146912	10	001LF20012464	791	NLOA105
2100146912	20	001LF20015081	329.63	NLOL001
2100146912	30	001LF20014796	98	NLOA006
2100146912	40	001LF20015869	53.24	NLOC003
2100146912	50	001LF20012457	487	NLOA178
2100146912	60	001LF20015841	107.69	NLOC013
2100146912	90	001LF20002904	693.75	NLOK091
2100146912	100	001LF20014179	314.16	NLOK062
2100146912	110	001LF20014181	170.17	NLOA050
2100146993	22	001LF10007044	156	NLOI016
2100146993	61	001LF20015045	249.78	NLOB111
2100146993	91	001LF20014174	496.1	NLOB103
2100146993	111	001LF20015272	347.68	NLOB039
2100146993	112	001LF20015272	175.48	NLOG037
2100146993	121	001LF20014560	524.16	NLOG037
2100147027	10	001LF20013995	869.89	NLOA185
2100147027	30	001LF20015741	141.94	NLOJ015
2100147027	40	001LF20014170	78	NLOH019
2100147027	50	001LF20015892	118.58	NLOB008
2100147027	60	001LF20015393	82.8	NLOB105
2100147027	70	001LF20015721	274.62	NLOG003
2100147027	80	001LF20015754	172	NLOA003
2100147027	90	001LF20015862	90.75	NLOI103
2100147027	100	001LF20015143	423.34	NLOB102
2100147253	110	001LF20015280	15	NLOG422
2100147253	200	001LF20014516	3	NLOG420
2100147422	10	001LF20005805	2.24	NLOG011
2100147601	10	001LF20012901	3883	NLOG328
2100147752	10	001LF20014564	19	NLOG430
2100147799	10	001LF20002904	31.08	NLOH103
2100147799	11	001LF20002904	238.65	NLOG103
2100147799	30	001LF20003471	660	NLOG303
2100147799	40	001LF20003471	59	NLOG303
2100147854	10	001LF20015903	1061	NLOA601
2100147854	30	001LF20016020	1410	NLOA001
2100147854	40	001LF20015915	1118	NLOZ002
2100147854	50	001LF20015915	416	NLOG021
2100147945	10	001LF20013864	30	NLOG002
2100147945	20	001LF20013864	20	NLO
2100148226	10	001LF20014560	60.84	NLOH020
2100148226	30	001LF20014541	44.46	NLOH009
2100148629	10	001LF20015273	500.2	NLOG228
2100148853	10	001LF20015494	183.3	NLOG004
2100148853	20	001LF20012449	300.3	NLOH009
2100148853	30	001LF20015296	150.4	NLOB010
2100148853	40	001LF20015562	140.76	NLOB006
2100148853	50	001LF20015713	120.06	NLOB015
2100148853	60	001LF20015299	110.92	NLOB133
2100148853	70	001LF20015297	100.58	NLOH016
2100148853	80	001LF20015298	100.58	NLOH009
2100148853	90	001LF20015494	6.58	NLOB103
2100148857	130	001LF20016800	280.8	NLOG067
2100148857	140	001LF20016649	156.09	NLOA001
2100148941	10	001LF20016326	360.8	NLOG412
2100148973	10	001LF20016673	104	NLOZ002
2100148973	20	001LF20016673	14	NLOY001
2100148973	30	001LF20016674	36	NLOZ001
2100148978	10	001LF20016615	100	NLOI099
2100148978	20	001LF20016626	8.2	NLOG001
2100148978	30	001LF20016626	12.3	NLOG002
2100148978	40	001LF20016626	45.1	NLOG003
2100148978	50	001LF20016627	196.8	NLOI099
2100148978	60	001LF20016628	12.3	NLOG010
2100148978	70	001LF20016628	61.5	NLOI099
2100149283	10	001LF20004781	436	NLOG107
2100149419	10	001LF20015979	102	NLOI099
2100149548	10	001LF20014486	20.4	NLOF022
2100149555	10	001LF20002796	146.88	NLOI014
2100149571	10	001LF20002781	5.55	NLO
2100149660	20	001LF20015158	404	NLOI099
2100149660	100	001LF20012751	424	NLOI099
2100149660	110	001LF20014487	144	NLOI099
2100149999	10	001LF20002781	34.41	NLO
2100150108	40	001LF20015858	125.84	NLOC003
2100150108	50	001LF20015870	116.16	NLOB007
2100150110	10	001LF20015308	33.84	NLO
2100150110	20	001LF20015306	90.24	NLO
2100150110	30	001LF20013046	20	NLO
2100150110	40	001LF20001643	50	NLO
2100150110	50	001LF20013484	241.02	NLOG726
2100150110	60	001LF20013486	14.04	NLO
2100150110	70	001LF20013716	1.96	NLO
2100150110	80	001LF20015229	4.1	NLO
2100150110	90	001LF20015299	14.1	NLO
2100150120	10	001LF20015308	33.84	NLO
2100150120	20	001LF20015306	90.24	NLO
2100150120	30	001LF20013046	20	NLO
2100150120	40	001LF20001643	14	NLO
2100150120	50	001LF20013484	241.02	NLOG426
2100150120	60	001LF20013486	14.04	NLO
2100150120	70	001LF20013716	1.96	NLO
2100150120	80	001LF20015229	4.1	NLO
2100150120	90	001LF20015299	14.1	NLOG426
2100150120	100	001LF20001643	33	NLOG426
2100150120	130	001LF20001643	3	NLO
2100150122	10	001LF20015308	33.84	NLO
2100150122	20	001LF20015306	90.24	NLO
2100150122	30	001LF20013046	20	NLO
2100150122	40	001LF20001643	50	NLO
2100150122	50	001LF20013484	241.02	NLOG426
2100150122	60	001LF20013486	14.04	NLO
2100150122	70	001LF20013716	1.96	NLO
2100150122	80	001LF20015229	4.1	NLO
2100150122	90	001LF20015299	14.1	NLO
2100150138	10	001LF20014554	719.1	NLOI899
2100150150	10	001LF20014529	257	NLOG020
2100150150	20	001LF20014521	658	NLOG418
2100150150	40	001LF20014529	352	NLOG810
2100150294	20	001LF20014521	52	NLOG418
2100150343	10	001LF20014487	441	NLOG024
2100150586	10	001LF20012713	9	NLOG019
2100150586	20	001LF20012713	46.08	NLOG011
2100150586	30	001LF20012713	14.76	NLOG014
2100150586	40	001LF20012723	3.06	NLOG021
2100150586	50	001LF20012715	1.8	NLOH016
2100150586	60	001LF20012725	11.52	NLOH021
2100150591	30	001LF20015137	15.3	NLOG026
2100150591	40	001LF20015139	15.3	NLOG046
2100150591	50	001LF20015139	11.22	NLOG016
2100150591	60	001LF20015133	9.69	NLOF028
2100150591	70	001LF20015133	5.1	NLOG032
2100150599	10	001LF20002791	217.26	NLOH009
2100150611	10	001LF20015562	82.8	NLOZ019
2100150611	20	001LF20015563	66.24	NLOA010
2100150611	30	001LF20015016	70.38	NLOA014
2100150611	40	001LF20015017	149.04	NLOB101
2100150611	50	001LF20014945	148	NLOB105
2100150611	60	001LF20014922	90	NLOB116
2100150611	70	001LF20014921	45	NLOB109
2100150611	80	001LF20015712	23.46	NLOB137
2100150726	10	001LF20015052	22	NLOA001
2100150726	30	001LF20015000	40	NLOB005
2100150726	40	001LF20015744	76	NLOB105
2100150726	80	001LF20015344	30	NLOG005
2100150726	90	001LF20015343	30	NLOG005
2100150726	100	001LF10007085	21	NLOG005
2100150726	120	001LF10007285	54	NLOG010
2100150726	130	001LF10007287	114	NLO
2100150726	140	001LF10007263	56	NLO
2100150726	160	001LF20015025	90	NLOB055
2100150726	190	001LF20015759	55	NLOG010
2100150726	200	001LF20016057	40	NLO
2100150726	230	001LF20015077	50	NLO
2100150726	240	001LF20015021	32	NLO
2100150726	250	001LF20016166	32	NLO
2100150726	260	001LF20016171	104	NLO
2100150726	280	001LF20015418	1.64	NLO
2100150726	290	001LF20015006	40	NLOG005
2100150726	310	001LF20015636	6.54	NLO
2100150726	320	001LF20015697	6.54	NLOG001
2100150726	330	001LF20015638	2.18	NLO
2100150726	340	001LF20014420	16	NLO
2100150726	350	001LF20015020	24	NLOG005
2100150726	390	001LF20015745	60	NLOG004
2100150726	400	001LF20015325	20	NLOG004
2100150726	410	001LF20015024	120	NLOA010
2100150726	440	001LF20016851	4.1	NLOA010
2100150726	450	001LF20016138	20	NLOB040
2100150726	480	001LF20015754	20	NLOG005
2100150726	490	001LF20015568	50	NLOB002
2100150726	500	001LF20015352	57.12	NLOB101
2100150726	520	001LF20015048	30	NLOG005
2100150726	530	001LF20015753	40	NLOB005
2100150726	550	001LF20016081	46.8	NLOG005
2100150726	560	001LF20015005	64	NLO
2100150726	570	001LF20015349	25	NLOG010
2100150726	580	001LF20013864	40	NLOA010
2100151055	10	001LF20015081	201.11	NLOB010
2100151055	20	001LF20015766	49.82	NLOG008
2100151055	30	001LF20015867	8.47	NLOB008
2100151055	40	001LF20015285	147.56	NLOK005
2100151055	60	001LF20015839	36.3	NLOB002
2100151055	70	001LF20014542	21.06	NLOJ017
2100151055	80	001LF20015216	156	NLOH009
2100151055	90	001LF20015311	1440	NLOB021
2100151103	10	001LF20012753	184.44	NLOG020
2100151495	10	001LF20015268	39.36	NLO
2100151510	40	001LF20002938	20	NLOB001
2100151510	50	001LF20002923	102	NLOI020
2100151510	60	001LF20004367	315	NLOI320
2100151510	70	001LF20002898	170.61	NLOI320
2100151555	10	001LF20012759	423.54	NLOH311
2100151555	30	001LF20013289	12	NLOG030
2100151673	10	001LF10007045	64.5	NLOA050
2100151673	20	001LF20014073	100	NLOB005
2100151747	10	001LF20014051	19	NLOG005
2100151747	20	001LF20014027	8	NLOI011
2100151747	30	001LF20013257	8	NLOG005
2100151747	40	001LF20013255	8	NLOG005
2100151747	50	001LF20013256	20	NLOG005
2100151747	60	001LF20014135	14	NLOG100
2100151747	70	001LF20014146	44	NLOG100
2100151747	80	001LF20014124	3	NLOH311
2100151747	90	001LF20014043	2.18	NLOH611
2100151747	100	001LF20014003	3.33	NLOG005
2100151747	110	001LF20014135	14	NLOG100
2100151852	30	001LF20013520	50	NLOJ401
2100151852	40	001LF20015317	100	NLOG632
2100151852	50	001LF20015364	110	NLOG310
2100151852	60	001LF20015318	60	NLOG624
2100152017	10	001LF20015299	87.42	NLOH012
2100152133	10	001LF20016625	492	NLOG002
2100152133	20	001LF20016625	43.46	NLOG002
2100152137	10	001LF20016036	100	NLOG812
2100152137	20	001LF20016036	24	NLOG812
2100152340	80	001LF29000181	10	NLO
2100152445	20	001LF20004299	165	NLOI001
2100152613	20	001LF20003907	270	NLOI047
2100152613	70	001LF20015839	95.59	NLOA012
2100152621	10	001LF20015680	800	NLOG018
2100152621	20	001LF20015277	1200	NLOG020
2100152641	10	001LF20016616	111.32	NLOI099
2100152705	30	001LF20013484	1103.31	NLOG010
2100152705	40	001LF20013600	57.77	NLOG010
2100152705	41	001LF20013600	62.13	NLOG010
2100152705	42	001LF20013600	196.2	NLOA124
2100152705	50	001LF10007045	1315.5	NLOI004
2100152705	60	001LF20015740	197.4	NLOG002
2100152705	70	001LF20013864	89	NLOB002
2100152705	80	001LF20015894	234.74	NLOA006
2100152705	90	001LF20013615	206.91	NLOA014
2100152864	10	001LF10007044	408	NLOA126
2100152864	320	001LF10006402	9	NLO
2100153129	10	001LF20016326	252.56	NLOG412
2100153129	20	001LF20016326	1366.12	NLOG410
2100153182	10	001LF20015149	129.6	NLOG052
2100153192	20	001LF20015044	69	NLOB105
2100153192	30	001LF20015045	9.66	NLOB107
2100153228	10	001LF20002966	196.98	NLOG041
2100153228	20	001LF20001642	366	NLOG441
2100153265	10	001LF20013487	1123.2	NLOB010
2100153265	30	001LF20013718	1310	NLOB001
2100153291	10	001LF20015832	142.78	NLOC005
2100153291	20	001LF20015832	102.85	NLOB008
2100153452	10	001LF20012464	1140	NLOC011
2100153452	20	001LF20015142	263.52	NLOH107
2100153452	21	001LF20015142	122	NLOB021
2100153452	30	001LF20015285	10.71	NLOB014
2100153452	41	001LF20015309	351.56	NLOB021
2100153452	50	001LF20015839	226.27	NLOH105
2100153452	80	001LF20015285	52.36	NLOA195
2100153452	100	001LF20015285	228.48	NLOH012
2100153452	120	001LF20015142	100.04	NLOI105
2100153561	10	001LF20012732	145.22	NLOD820
2100153753	10	001LF20012754	1608.02	NLOA011
2100153755	10	001LF20012411	59.29	NLOG058
2100153755	20	001LF20002897	61.71	NLOH837
2100153755	30	001LF20012459	410	NLOH837
2100153755	40	001LF20010379	39.27	NLOI373
2100153755	60	001LF20004366	1320	NLOB302
2100153755	70	001LF20002922	2	NLOB842
2100153755	80	001LF20002937	28	NLOK058
2100153755	90	001LF20005169	456	NLOB092
2100153755	100	001LF20005176	460	NLOA016
2100153772	10	001LF20001338	461.16	NLOA090
2100153774	10	001LF20012745	138.86	NLOD810
2100153775	10	001LF20012739	8.64	NLOA007
2100153775	20	001LF20012749	27.36	NLOA004
2100153776	10	001LF20012765	59.36	NLOG826
2100153776	20	001LF20012765	29.12	NLOG814
2100153785	10	001LF20015863	580.8	NLOI009
2100153883	10	001LF20002587	498	NLOG008
2100153889	10	001LF20015318	180	NLOG628
2100154236	10	001LF20015693	110	NLOG005
2100154236	20	001LF20015699	200	NLOF001
2100154236	30	001LF20015697	5.45	NLOF801
2100154294	90	001LF10005695	46.8	NLO
2100154316	20	001LF20015021	8	NLOB001
2100154316	30	001LF20015025	17	NLOB005
2100154316	40	001LF20015027	17	NLOG005
2100154316	50	001LF20015029	17	NLO
2100154316	60	001LF20015032	17	NLOB002
2100154316	70	001LF20015034	17	NLOG005
2100154316	80	001LF20015076	17	NLOG005
2100154316	90	001LF20015757	11	NLOG005
2100154316	100	001LF20015758	11	NLOB005
2100154316	120	001LF20015021	8	NLOB002
2100154319	10	001LF20015306	2.82	NLO
2100154332	180	001LF20015932	22.08	NLO
2100154341	10	001LF20014541	1200.42	NLO
2100154341	20	001LF20014771	2000	NLO
2100154341	30	001LF20014559	140.4	NLOA606
2100154341	40	001LF20012457	340	NLO
2100154341	50	001LF20015300	60.16	NLO
2100154466	40	001LF20015764	592.2	NLOB011
2100154709	41	001LF10005032	80	NLO
2100154709	71	001LF10005032	121	NLO
2100154884	10	001LF20014487	40	NLOG032
2100154884	20	001LF20015279	13	NLOG023
2100154884	40	001LF20014514	13	NLOG032
2100154884	50	001LF20014512	35	NLOG032
2100154884	60	001LF20015460	16	NLOG023
2100154884	70	001LF20014513	108	NLOG032
2100154884	90	001LF20014513	32	NLO
2100154887	10	001LF20015044	15.18	NLOA021
2100154887	20	001LF20014996	28.98	NLOA035
2100154898	10	001LF20015016	99.36	NLOB027
2100154898	20	001LF20015018	49.68	NLOB105
2100154901	10	001LF20001339	88.56	NLOG822
2100155058	80	001LF20010437	80	NLOI004
2100155058	150	001LF20015841	58.08	NLOG062
2100155058	160	001LF20012616	200	NLOA012
2100155058	180	001LF20015847	58.08	NLOI010
2100155058	190	001LF20010378	171.36	NLOG004
2100155058	200	001LF20011580	108	NLOB010
2100155058	300	001LF20015724	49.68	NLOB004
2100155058	320	001LF20015758	150	NLOB005
2100155058	370	001LF20014594	80	NLOB018
2100155058	380	001LF20014637	40	NLOB063
2100155058	390	001LF20014635	40	NLOA073
2100155058	400	001LF20014595	80	NLOZ014
2100155058	410	001LF20014634	40	NLOB003
2100155058	420	001LF20014652	100	NLOB015
2100155058	430	001LF20014651	100	NLOG105
2100155058	440	001LF20014650	94	NLOB003
2100155058	520	001LF20015331	81	NLOJ046
2100155058	530	001LF20015763	59.22	NLOK005
2100155058	570	001LF20015740	59.22	NLOB104
2100155058	590	001LF20015893	58.08	NLOG005
2100155058	620	001LF20015921	104	NLOB051
2100155058	630	001LF20012418	58.08	NLOB003
2100155110	10	001LF20015147	230.85	NLOB105
2100155110	50	001LF10006406	7.32	NLOG002
2100155110	70	001LF10007220	58.5	NLOA101
2100155110	80	001LF20016586	9.45	NLOF402
2100155110	90	001LF10001647	61.44	NLOF001
2100155110	160	001LF20014474	2657.34	NLOZ105
2100155110	161	001LF20014474	909.09	NLOG012
2100155110	170	001LF20014467	1665	NLOG013
2100155110	180	001LF10001646	60.16	NLOE101
2100155110	190	001LF10001646	270.08	NLOI101
2100155110	200	001LF20016623	129	NLOF103
2100155110	250	001LF10006400	61.5	NLOF403
2100155191	10	001LF10007225	4.5	NLOB102
2100155191	20	001LF10007224	4.5	NLOB101
2100155191	30	001LF10007271	38	NLOA010
2100155191	40	001LF10007270	38	NLOI101
2100155191	50	001LF10007220	4.5	NLOI050
2100155191	60	001LF10007221	4.5	NLOJ050
2100155191	70	001LF10007268	38	NLOH102
2100155191	90	001LF10007222	4.5	NLOA010
2100155191	100	001LF10007223	4.5	NLOB103
2100155191	110	001LF10007059	2.44	NLOA105
2100155191	120	001LF10007058	2.44	NLOA010
2100155191	130	001LF10007060	2.44	NLOA010
2100155191	140	001LF10007226	2.44	NLOB102
2100155191	150	001LF10007269	38	NLOB106
2100155287	60	001LF10007224	114	NLOA103
2100155287	150	001LF20014474	107.67	NLOG013
2100155288	10	001LF20015155	48	NLOG414
2100155288	20	001LF20015280	222	NLOG426
2100155288	30	001LF20015732	490	NLOG426
2100155288	40	001LF20015732	490	NLOG415
2100155288	50	001LF20015732	454	NLOG426
2100155290	10	001LF20015155	16	NLOG416
2100155298	10	001LF20007545	36	NLOG005
2100155298	20	001LF20007545	72	NLOG055
2100155298	30	001LF20007545	22	NLOG005
2100155298	40	001LF20011095	135	NLOG005
2100155298	50	001LF20007482	99	NLOG006
2100155298	60	001LF20007542	90	NLOG005
2100155298	70	001LF20007476	84	NLOG005
2100155298	80	001LF20007478	84	NLOG035
2100155298	90	001LF20007480	72	NLOG005
2100155298	100	001LF20011096	66	NLOG006
2100155298	110	001LF20007475	70	NLOG056
2100155298	120	001LF20007543	18	NLOG005
2100155303	10	001LF20008181	168	NLOG015
2100155303	20	001LF20008179	135	NLOG005
2100155303	30	001LF20007952	126	NLOG055
2100155303	40	001LF20008175	71	NLOG005
2100155303	50	001LF20008177	65	NLOG005
2100155303	60	001LF20010851	16	NLOG005
2100155303	70	001LF20007951	41	NLOG005
2100155303	80	001LF20008172	40	NLOG005
2100155303	90	001LF20007954	24	NLOG005
2100155303	100	001LF20008178	25	NLOG005
2100155303	110	001LF20013888	23	NLOE015
2100155303	120	001LF20011776	18	NLOG005
2100155306	10	001LF20002903	106.56	NLOG104
2100155307	10	001LF20008053	260	NLOG055
2100155307	20	001LF20006290	168	NLOE055
2100155307	30	001LF20011605	28	NLOJ005
2100155307	40	001LF20011083	48	NLOG055
2100155307	50	001LF20007856	88	NLOG055
2100155307	60	001LF20011079	64	NLOK005
2100155307	70	001LF20006522	56	NLOG005
2100155307	80	001LF20007803	50	NLOG019
2100155307	90	001LF20012803	50	NLOJ060
2100155307	100	001LF20012824	48	NLOG703
2100155307	110	001LF20007486	46	NLOG005
2100155307	120	001LF20006300	44	NLOG055
2100155307	130	001LF20006291	40	NLOG055
2100155307	140	001LF20007639	40	NLOG005
2100155307	150	001LF20010814	37	NLOJ055
2100155307	160	001LF20012638	35	NLOG055
2100155307	170	001LF20007490	31	NLOK005
2100155307	180	001LF20008002	31	NLOG005
2100155307	190	001LF20010560	20	NLOG005
2100155307	200	001LF20010560	30	NLOG005
2100155327	10	001LF20006521	28	NLOG005
2100155327	20	001LF20010591	28	NLOK086
2100155327	30	001LF20011163	28	NLOG005
2100155327	40	001LF20007866	26	NLOG055
2100155327	50	001LF20011660	26	NLOG055
2100155327	60	001LF20010550	25	NLOG005
2100155327	70	001LF20007957	24	NLOK006
2100155327	80	001LF20007959	24	NLOG005
2100155327	90	001LF20011581	24	NLOG005
2100155327	100	001LF20007491	23	NLOG055
2100155327	110	001LF20008007	23	NLOG055
2100155327	120	001LF20008066	23	NLOG005
2100155327	130	001LF20010595	23	NLOG055
2100155327	140	001LF20007534	22	NLOJ055
2100155327	150	001LF20008009	22	NLOK005
2100155327	160	001LF20006523	20	NLOF005
2100155327	170	001LF20007492	20	NLOG005
2100155327	180	001LF20008000	19	NLOG055
2100155327	190	001LF20012901	17	NLOG055
2100155327	200	001LF20012644	16	NLOG004
2100155327	210	001LF20010598	12	NLOG055
2100155327	220	001LF20010812	14	NLOG005
2100155398	10	001LF20015132	384	NLOG414
2100155398	20	001LF20015132	243	NLOG414
2100155474	10	001LF20014920	91	NLOA020
2100155497	10	001LF20015231	490.1	NLOG832
2100155497	20	001LF20015231	490.1	NLOG832
2100155497	30	001LF20015231	99.45	NLOG832
2100155697	10	001LF20016667	120	NLOG001
2100155697	20	001LF20002588	40	NLOG029
2100155800	10	001LF20016332	3	NLOG612
2100155800	30	001LF20016095	1	NLOG616
2100155800	40	001LF20016345	1	NLOG612
2100155804	10	001LF10007047	105	NLOA122
2100155804	20	001LF10007045	99	NLOI004
2100155804	30	001LF20015740	7.52	NLOH006
2100155804	40	001LF20015741	12.22	NLOH008
2100155804	50	001LF20015495	12.22	NLOZ006
2100155804	70	001LF20015218	180	NLOA143
2100155853	10	001LF20014922	80	NLOZ013
2100155972	20	001LF20014543	5.85	NLOA012
2100156075	10	001LF10006123	216	NLOB090
2100156075	20	001LF10006123	637	NLOB091
2100156075	30	001LF10006123	72	NLOC090
2100156075	40	001LF10006123	144	NLOA090
2100156075	50	001LF10006123	36	NLOC091
2100156082	20	001LF20006133	216	NLOA125
2100156082	40	001LF20013514	216	NLOA122
2100156296	10	001LF20014549	500	NLOA012
2100156304	40	001LF20015393	12.42	NLOB117
2100156361	20	001LF20002701	182.07	NLOH426
2100156361	30	001LF20002701	755.04	NLOH029
2100156361	40	001LF20002701	1380.61	NLOH031
2100156361	50	001LF20002701	41.31	NLOH011
2100156361	60	001LF20010186	741.4	NLOH006
2100156361	70	001LF20010186	929.5	NLOH016
2100156361	80	001LF20010186	237.6	NLOH080
2100156361	90	001LF20010186	647.9	NLOI012
2100156361	100	001LF20010186	660	NLOH016
2100156361	110	001LF20002699	157.59	NLOH070
2100156361	120	001LF20002699	19.36	NLOH015
2100156361	130	001LF20002699	321.3	NLOG011
2100156361	140	001LF20002699	302.94	NLOJ016
2100156361	150	001LF20002699	794.07	NLOI006
2100156361	160	001LF20002699	400.86	NLOH009
2100156361	170	001LF20002704	192.78	NLOA018
2100156361	180	001LF20002704	45.9	NLOA017
2100156361	190	001LF20002704	835.38	NLOJ014
2100156361	200	001LF20002704	570.69	NLOI014
2100156361	210	001LF20010189	4796	NLOG010
2100156361	211	001LF20010189	1068.1	NLOI031
2100156361	260	001LF20010278	1024.95	NLOG012
2100156361	270	001LF20010278	2471.7	NLOH014
2100156361	300	001LF20002791	1936.98	NLOH012
2100156361	310	001LF20002791	419.22	NLOH014
2100156361	320	001LF20002791	32.13	NLOJ028
2100156361	330	001LF20001368	1176.48	NLOI028
2100156361	340	001LF20001368	64.8	NLOH028
2100156361	350	001LF20002985	2066.85	NLOH080
2100156361	360	001LF20002985	214.65	NLOI026
2100156361	370	001LF20002985	18.9	NLOI027
2100156361	380	001LF20013181	209.79	NLOH085
2100156361	390	001LF20013181	52.17	NLOJ027
2100156445	10	001LF20015396	248.4	NLOB114
2100156568	10	001LF20016671	489.88	NLOG003
2100156649	10	001LF20015960	10	NLOB013
2100156665	10	001LF20015156	1100	NLOD046
2100156699	10	001LF20016789	70.76	NLOH102
2100156699	20	001LF20016791	180	NLOI001
2100156708	20	001LF20012741	779.1	NLOG020
2100156708	30	001LF20012743	382.66	NLOA001
2100156708	40	001LF20015841	320.65	NLOA014
2100156708	50	001LF20015085	900	NLOG024
2100156919	50	001LF20014080	89.6	NLO
2100156960	10	001LF20010382	26.18	NLOF002
2100156960	20	001LF20012794	48	NLOG011
2100156960	30	001LF20000581	131.89	NLOG005
2100156960	40	001LF20004301	270	NLOK403
2100156967	10	001LF20015393	51.06	NLOA003
2100156967	20	001LF20015721	41.4	NLOB117
2100156967	30	001LF20015862	25.41	NLOB101
2100156985	10	001LF20012465	1	NLOB014
2100156985	20	001LF20012463	15	NLOB002
2100156985	30	001LF20012418	4.84	NLOA195
2100156985	40	001LF20012464	11	NLOB143
2100156985	50	001LF20015822	4.84	NLOG362
2100156997	10	001LF20016831	76.05	NLO
2100156997	30	001LF20016914	150	NLOB002
2100157030	10	001LF20015216	410	NLOJ007
2100157030	20	001LF20015219	175	NLOI017
2100157030	30	001LF20015311	90	NLOJ006
2100157133	20	001LF20005590	900	NLOG616
2100157141	10	001LF20010371	656.88	NLOK010
2100157141	20	001LF20010371	2.34	NLOK029
2100157251	250	001LF20015156	48	NLOI099
2100157294	10	001LF20014461	6	NLO
2100157496	20	001LF20012464	200	NLOA221
2100157497	10	001LF20016119	29	NLOG608
2100157497	20	001LF20015444	1	NLOG621
2100157497	30	001LF20016336	2	NLOB601
2100157497	40	001LF20016287	3	NLOG620
2100157497	50	001LF20016298	1	NLOG624
2100157497	60	001LF20016296	2	NLOG626
2100157497	70	001LF20016297	3	NLOG630
2100157497	80	001LF20016433	10	NLOG628
2100157497	90	001LF20015372	33	NLOG634
2100157497	100	001LF20016498	76	NLOG640
2100157497	110	001LF20016433	12	NLOG621
2100157503	10	001LF20010043	11.6	NLOG005
2100157512	30	001LF20016913	90	NLO
2100157535	10	001LF20014090	736	NLOG233
2100157538	10	001LF20010165	11.99	NLOG005
2100157551	10	001LF20014168	200	NLOB048
2100157588	10	001LF20015195	45.78	NLOB004
2100157812	10	001LF20012457	7	NLO
2100157855	10	001LF20015269	637.96	NLOG041
2100157855	30	001LF20015432	110	NLOG638
2100157907	10	001LF20016637	118.44	NLOA001
2100157907	20	001LF20016642	248.4	NLOB001
2100157907	30	001LF20016687	72	NLOG656
2100157907	40	001LF20016647	99.36	NLOG646
2100157907	50	001LF20016638	118.44	NLOB102
2100157907	60	001LF20016643	248.4	NLOA005
2100157907	70	001LF20016687	72	NLOB101
2100157907	80	001LF20016646	99.36	NLOB006
2100157907	90	001LF20016613	104	NLOB001
2100157907	100	001LF20016724	240	NLOA005
2100157907	110	001LF20015316	250	NLOB102
2100157907	120	001LF20015317	250	NLOB101
2100157983	20	001LF10007044	1743	NLO
2100157983	30	001LF10007031	156	NLO
2100157983	40	001LF20013514	1128	NLOA107
2100157983	50	001LF20016623	213	NLOA121
2100157983	60	001LF10006398	528	NLOB132
2100157983	70	001LF10006402	258	NLOJ101
2100157983	80	001LF20015142	786.9	NLOG101
2100157983	90	001LF20014066	372.68	NLOB106
2100157983	100	001LF10006405	175.68	NLOB107
2100157983	110	001LF20002904	75.48	NLOB052
2100157983	120	001LF20002903	122.1	NLOF001
2100157983	130	001LF10006398	112.5	NLOA052
2100157983	140	001LF10006398	202.5	NLOF001
2100157983	150	001LF10007031	21	NLOB107
2100157983	160	001LF10006398	402	NLO
2100157983	180	001LF10006402	24	NLOA110
2100157983	190	001LF10006402	22.5	NLOB106
2100157983	200	001LF10006402	6	NLOB104
2100158001	20	001LF20015421	170	NLO
2100158054	330	001LF20012458	40	NLOI099
2100158143	10	001LF20014308	40.48	NLOG206
2100158143	20	001LF20015235	96.2	NLOG442
2100158143	30	001LF20015424	140	NLO
2100158162	30	001LF10006666	485.1	NLOH007
2100158162	40	001LF10006666	762.3	NLOI007
2100158191	10	001LF20015659	323.4	NLOG001
2100158191	20	001LF20015659	19.8	NLOH001
2100158211	10	001LF20016747	6	NLO
2100158222	10	001LF10002164	1999.2	NLOH080
2100158222	20	001LF20000195	725	NLOH055
2100158222	30	001LF20000195	33.75	NLOK014
2100158222	40	001LF20010186	2299	NLOG852
2100158222	50	001LF20002704	769.59	NLOH016
2100158222	60	001LF20010366	699.72	NLOG023
2100158222	70	001LF20003021	349.65	NLOG822
2100158222	80	001LF20010369	499.8	NLOH049
2100158222	90	001LF20013784	3657	NLOK046
2100158236	10	001LF20015970	1.88	NLOG010
2100158236	20	001LF20015343	10	NLOG007
2100158236	30	001LF20015346	10	NLOG119
2100158236	40	001LF20015349	10	NLOG001
2100158236	50	001LF20016851	0.82	NLOG032
2100158236	60	001LF20015968	1.88	NLOG004
2100158257	10	001LF10006960	29.4	NLOB011
2100158257	20	001LF10006961	67.62	NLOI099
2100158257	30	001LF10006123	100	NLOI099
2100158257	40	001LF10006946	58.8	NLOI099
2100158257	50	001LF10006493	98.4	NLOI099
2100158257	60	001LF20014195	50.96	NLOI099
2100158257	70	001LF20016670	23.68	NLO
2100158274	10	001LF20012459	500	NLOA020
2100158328	10	001LF20014810	1.1	NLOI080
2100158364	20	001LF20015563	99.36	NLOB139
2100158364	40	001LF20015352	35.7	NLOI007
2100158364	50	001LF20015219	48	NLOB005
2100158379	20	001LF20016002	3.27	NLOG010
2100158422	30	001LF20014966	35	NLOB245
2100158422	40	001LF20014966	315	NLO
2100158422	50	001LF20013864	161	NLOG002
2100158422	60	001LF20010329	440.86	NLO
2100158427	10	001LF20010329	84.6	NLOB244
2100158427	20	001LF20010329	1127.06	NLOB245
2100158497	10	001LF20005576	90	NLOI808
2100158501	10	001LF20015070	142.8	NLOH802
2100158501	20	001LF20015495	21.62	NLOB011
2100158501	30	001LF20015494	10.34	NLOK050
2100158501	40	001LF20014547	45	NLO
2100158501	50	001LF20014548	45	NLOB001
2100158501	60	001LF20015081	57.12	NLOK050
2100158501	70	001LF20015765	4.7	NLOB005
2100158501	80	001LF20014415	32	NLOB004
2100158501	90	001LF20015841	3.63	NLOB109
2100158501	100	001LF20015764	4.7	NLOK859
2100158501	110	001LF20014414	36	NLOG005
2100158501	120	001LF20015866	3.63	NLOB002
2100158501	130	001LF20015766	4.7	NLOA007
2100158501	140	001LF20014416	38	NLOA110
2100158501	150	001LF20015867	4.84	NLOG005
2100158501	160	001LF20015763	8.46	NLOC001
2100158501	170	001LF20014413	26	NLOG052
2100158501	180	001LF20015846	3.63	NLOC814
2100158501	190	001LF20015071	40.46	NLOH008
2100158501	210	001LF20014966	33	NLOI009
2100158501	220	001LF20016649	10.89	NLOC011
2100158501	230	001LF20015072	22.61	NLOA006
2100158501	240	001LF20014965	26	NLOZ008
2100158501	250	001LF20015239	10.89	NLOB007
2100158501	260	001LF20015002	37.26	NLOB014
2100158501	270	001LF20015004	12.42	NLOJ006
2100158501	280	001LF20015027	55	NLOA014
2100158501	290	001LF20015871	10.89	NLOA012
2100158501	300	001LF20015003	17.94	NLOH807
2100158501	310	001LF20015001	30.36	NLOC004
2100158501	320	001LF20015026	47	NLOH010
2100158501	330	001LF20015870	8.47	NLOC001
2100158501	340	001LF20015073	23.8	NLOL001
2100158535	10	001LF20013954	1.21	NLOJ005
2100158535	20	001LF20015000	11	NLOF102
2100158535	30	001LF20015000	11	NLOG054
2100158535	40	001LF10003190	8.1	NLOI101
2100158535	50	001LF20015143	7.32	NLOG001
2100158535	60	001LF20016714	15	NLOD601
2100158535	70	001LF20016715	15	NLOB107
2100158535	80	001LF20012120	16	NLOJ046
2100158535	90	001LF20011576	24	NLOA112
2100158574	10	001LF20013514	135	NLOF211
2100158574	20	001LF10007045	12	NLOA124
2100158574	50	001LF20006157	72	NLOA124
2100158584	10	001LF20016640	2.76	NLOA005
2100158584	20	001LF20016655	1.88	NLOC005
2100158584	30	001LF20016674	2	NLOZ001
2100158584	40	001LF20016703	13	NLOA005
2100158584	50	001LF20016639	2.76	NLOA105
2100158584	60	001LF20016653	0.94	NLOB002
2100158584	70	001LF20016654	0.94	NLOB002
2100158584	80	001LF20016673	2	NLOA001
2100158584	90	001LF20016704	13	NLOZ002
2100158584	100	001LF20016604	2	NLOA102
2100158584	110	001LF20016613	2	NLOE008
2100158584	120	001LF20016638	0.94	NLOH002
2100158584	130	001LF20016677	13	NLOG101
2100158584	140	001LF20016680	13	NLO
2100158584	150	001LF20016603	2	NLOD002
2100158584	160	001LF20016611	2	NLOG101
2100158584	170	001LF20016637	0.94	NLOH002
2100158584	180	001LF20016679	13	NLOA002
2100158584	190	001LF20016683	13	NLOA003
2100158584	200	001LF20016642	2.76	NLOB001
2100158584	210	001LF20016644	2.76	NLOB001
2100158584	220	001LF20016682	13	NLOA001
2100158584	230	001LF20016686	13	NLOC001
2100158584	240	001LF20016638	1.88	NLOG006
2100158584	250	001LF20016643	2.76	NLOA002
2100158584	260	001LF20016646	2.76	NLOI101
2100158584	270	001LF20016684	13	NLOA002
2100158584	280	001LF20016612	2	NLOG006
2100158584	290	001LF20016613	2	NLOC102
2100158584	300	001LF20015979	2	NLOA005
2100158584	310	001LF20016136	13	NLOC101
2100158584	320	001LF20016590	4.9	NLOB102
2100158584	330	001LF20016600	4.9	NLOA005
2100158584	340	001LF20016137	13	NLOA005
2100158584	350	001LF20016284	2	NLOA101
2100158584	360	001LF20016591	4.9	NLOB005
2100158584	370	001LF20016601	4.9	NLOZ007
2100158584	380	001LF20016486	2.76	NLOC102
2100158584	390	001LF20016489	2.76	NLOB005
2100158584	400	001LF20016491	2.76	NLOB005
2100158584	410	001LF20016535	2.42	NLOB001
2100158584	420	001LF20016537	13	NLOI001
2100158584	430	001LF10007226	2.44	NLOA001
2100158584	440	001LF20016487	2.76	NLOA002
2100158584	450	001LF20016488	2.76	NLOA005
2100158584	460	001LF20016493	2.76	NLOB005
2100158584	470	001LF20016538	13	NLOA005
2100158654	10	001LF20015016	2103.12	NLOB001
2100158654	20	001LF20015395	2693.76	NLOA033
2100158654	21	001LF20015395	299.46	NLOB109
2100158654	30	001LF20015860	565.07	NLOA026
2100158654	40	001LF20015017	1863	NLOC007
2100158654	50	001LF20015861	565.07	NLOB104
2100158701	10	001LF20013169	182.52	NLOH805
2100158701	20	001LF20013358	435	NLOG019
2100158703	10	001LF20013092	1	NLOE020
2100158709	10	001LF20015254	530.54	NLOG031
2100158709	20	001LF20015254	643.7	NLOG612
2100158709	30	001LF20015256	129.56	NLOG035
2100158709	40	001LF20015363	620	NLOG020
2100158709	50	001LF20015363	1020	NLO
2100158709	100	001LF20015365	240	NLOG620
2100158730	10	001LF20015834	49.98	NLOI099
2100158730	20	001LF20013505	65.8	NLOI099
2100158730	30	001LF20016040	40.32	NLOI899
2100158730	40	001LF20015205	57.4	NLOI099
2100158730	50	001LF20014491	148	NLOI099
2100158730	60	001LF20015712	35.88	NLOI099
2100158730	70	001LF20013505	75.2	NLOI099
2100158730	80	001LF20015134	64	NLOI099
2100158730	90	001LF20014090	49.68	NLOI099
2100158809	20	001LF20015148	40000.5	NLO
2100158809	30	001LF20016588	2008.8	NLOI032
2100158809	40	001LF10003053	800.32	NLO
2100158813	10	001LF20014142	44	NLOG005
2100158824	20	001LF20016136	12	NLO
2100158826	10	001LF20004909	200	NLOG107
2100158851	10	001LF20015394	15.18	NLOA110
2100158851	20	001LF20015755	18	NLOG003
2100158851	30	001LF20015722	8.28	NLOA114
2100158851	40	001LF20015863	6.05	NLOB004
2100158855	10	001LF20014921	110	NLOA022
2100158862	100	001LF10006429	60	NLOA001
2100158878	10	001LF20006162	72	NLOZ122
2100158920	30	001LF20013046	2	NLO
2100158971	40	001LF20014774	310	NLOB610
2100158986	20	001LF20002765	30	NLO
2100158986	30	001LF20002772	1	NLO
2100158993	20	001LF20001606	12	NLO
2100159003	20	001LF20000526	48	NLO
2100159005	10	001LF20000526	24	NLOG327
2100159005	20	001LF20000551	12	NLO
2100159101	10	001LF29000227	13	NLO
2100159101	20	001LF29000226	18	NLO
2100159108	10	001LF20003908	613	NLOJ001
2100159108	20	001LF20012435	720	NLOB007
2100159108	30	001LF20015856	38.72	NLO
2100159108	40	001LF20015856	594	NLOB004
2100159108	50	001LF20015945	1725	NLOA043
2100159114	10	001LF20004820	1	NLOF101
2100159114	20	001LF20005814	1.4	NLOG005
2100159114	30	001LF20008179	5	NLOG102
2100159209	10	001LF20015352	285.6	NLOB005
2100159209	20	001LF20015353	41.65	NLOA013
2100159209	21	001LF20015353	186.83	NLOB001
2100159209	30	001LF20015355	228.48	NLOI017
2100159209	40	001LF20015354	114.24	NLOK051
2100159209	50	001LF20015216	52	NLOK050
2100159209	60	001LF20015217	48	NLOA012
2100159209	70	001LF20015218	52	NLO
2100159209	80	001LF20015567	78	NLO
2100159209	90	001LF20015567	150	NLOA017
2100159209	100	001LF20015566	210	NLOH007
2100159209	110	001LF20015284	228.48	NLOG005
2100159209	120	001LF20015285	228.48	NLOH009
2100159209	130	001LF20015286	171.36	NLOK050
2100159209	140	001LF20015287	114.24	NLOK050
2100159209	150	001LF20015288	114.24	NLOB021
2100159209	160	001LF20015306	59.22	NLOG005
2100159209	170	001LF20015307	59.22	NLOA043
2100159209	180	001LF20015308	59.22	NLOB006
2100159209	190	001LF20015309	59.22	NLOJ033
2100159209	200	001LF20015310	59.22	NLOH045
2100159209	210	001LF20003906	129.6	NLOG005
2100159209	220	001LF20003907	104	NLOG005
2100159209	230	001LF20003908	104	NLOZ006
2100159209	240	001LF20015839	116.16	NLO
2100159214	10	001LF20015044	248.4	NLO
2100159214	20	001LF20015045	149.04	NLOB005
2100159214	30	001LF20014996	149.04	NLOB001
2100159214	40	001LF20014997	49.68	NLOH002
2100159214	50	001LF20015048	28	NLOB002
2100159214	60	001LF20015046	100	NLOB101
2100159214	70	001LF20015831	116.16	NLOB051
2100159214	80	001LF20015832	58.08	NLOH003
2100159214	90	001LF20016639	198.72	NLOB005
2100159214	100	001LF20016640	198.72	NLO
2100159214	110	001LF20016674	52	NLOG055
2100159214	120	001LF20016673	52	NLOG051
2100159214	130	001LF20016654	20.68	NLOG226
2100159214	140	001LF20016655	20.68	NLOG027
2100159214	150	001LF20015982	149.04	NLO
2100159214	160	001LF20015980	149.04	NLOG030
2100159214	170	001LF20015983	99.36	NLO
2100159214	180	001LF20015981	49.68	NLOA119
2100159214	190	001LF20015979	52	NLOA113
2100159214	200	001LF20015978	52	NLOA111
2100159214	210	001LF20016171	104	NLOA101
2100159214	220	001LF20016170	104	NLO
2100159214	240	001LF20015227	157.44	NLOB008
2100159214	250	001LF20015229	118.08	NLOB103
2100159214	260	001LF20015228	157.44	NLOZ001
2100159214	270	001LF20015226	157.44	NLOY001
2100159214	280	001LF20015230	118.08	NLOB007
2100159214	290	001LF20015048	162	NLOB013
2100159219	10	001LF20015927	112.8	NLOG005
2100159219	20	001LF20015929	112.8	NLOG005
2100159219	30	001LF20015928	75.2	NLOG002
2100159219	40	001LF20016080	53.04	NLOG401
2100159219	50	001LF20016079	53.04	NLOG101
2100159219	60	001LF20016125	108	NLOG101
2100159219	70	001LF20016124	108	NLO
2100159219	80	001LF20014911	120	NLOB005
2100159219	90	001LF20014912	120	NLOB005
2100159219	100	001LF20015242	40	NLOB023
2100159219	110	001LF20014916	40	NLOA007
2100159219	120	001LF20014915	40	NLOB002
2100159219	130	001LF20015239	58.08	NLOA033
2100159219	140	001LF20015240	58.08	NLOA004
2100159219	150	001LF20016649	58.08	NLO
2100159219	160	001LF20014965	100	NLOG006
2100159219	170	001LF20014967	100	NLOA001
2100159219	180	001LF20014966	100	NLOA001
2100159219	190	001LF20015912	108	NLOG350
2100159219	200	001LF20015916	108	NLOG052
2100159219	210	001LF20016127	100	NLOB001
2100159250	10	001LF20010353	151.13	NLOK055
2100159250	20	001LF20010357	151.13	NLOK076
2100159250	30	001LF20010355	151.13	NLOK057
2100159250	50	001LF20010364	151.13	NLOK066
2100159250	60	001LF20010362	151.13	NLOK095
2100159250	70	001LF20010363	151.13	NLOK051
2100159297	10	001LF20014199	765.76	NLOI099
2100159297	20	001LF20014199	192	NLOI099
2100159297	30	001LF20014201	524.16	NLOI099
2100159297	40	001LF20014201	38.4	NLOI099
2100159297	50	001LF20014201	42.24	NLOI099
2100159297	60	001LF20014193	288	NLOI003
2100159297	70	001LF20014193	117.76	NLOI008
2100159297	80	001LF20014193	5.76	NLOI099
2100159297	90	001LF20014196	460.8	NLOI099
2100159297	100	001LF20014196	38.4	NLO
2100159297	110	001LF20014195	2998.8	NLOI099
2100159321	10	001LF20015136	150	NLOD055
2100159331	10	001LF20015844	1.21	NLOC005
2100159348	50	001LF20016176	10	NLOB052
2100159351	20	001LF20015232	21.45	NLOG852
2100159354	20	001LF20015342	0.96	NLOB109
2100159354	100	001LF20015299	1.88	NLOG010
2100159354	110	001LF20015341	1.44	NLOB016
2100159354	120	001LF20015404	16	NLOG055
2100159354	130	001LF20015407	16	NLOG005
2100159354	140	001LF20015565	16	NLO
2100159354	150	001LF20015712	2.76	NLOB005
2100159354	160	001LF20015743	16	NLOG005
2100159354	170	001LF20015745	16	NLOG005
2100159354	180	001LF20015747	16	NLO
2100159375	10	001LF20015352	228.48	NLOK050
2100159375	20	001LF20015353	228.48	NLOB005
2100159375	30	001LF20015355	228.48	NLO
2100159375	40	001LF20015354	228.48	NLOB002
2100159376	10	001LF20015285	228.48	NLOK051
2100159376	20	001LF20015284	228.48	NLO
2100159376	30	001LF20015286	114.24	NLOK050
2100159376	40	001LF20015287	228.48	NLOK050
2100159376	50	001LF20015288	228.48	NLOB020
2100159387	10	001LF20002781	71.04	NLOG041
2100159390	10	001LF20003908	100	NLOA043
2100159418	30	001LF20006608	3	NLO
2100159436	10	001LF20004354	10305	NLOE820
2100159436	20	001LF20004354	60	NLOG302
2100159436	30	001LF20004354	1215	NLOG806
2100159436	40	001LF20004620	6240	NLOG808
2100159436	50	001LF20004620	1575	NLOG807
2100159436	60	001LF20004620	15	NLOE802
2100159436	70	001LF20009860	4500	NLOA802
2100159436	80	001LF20009860	1830	NLOH801
2100159436	90	001LF20009876	2430	NLOH804
2100159436	100	001LF20004106	5040	NLOH800
2100159436	110	001LF20005614	1590	NLOJ818
2100159436	120	001LF20005614	2505	NLOA802
2100159436	130	001LF20005614	330	NLOF803
2100159436	140	001LF20009995	3315	NLOH803
2100159436	150	001LF20009995	570	NLOH807
2100159436	160	001LF20005577	2115	NLOK807
2100159436	170	001LF20005577	765	NLOG815
2100159436	180	001LF20005741	3180	NLOA816
2100159436	190	001LF20009876	3795	NLOG803
2100159436	200	001LF20009876	1590	NLOG806
2100159436	210	001LF20009876	135	NLOG803
2100159436	220	001LF20009876	45	NLOI803
2100159436	230	001LF20005609	45	NLOJ800
2100159436	240	001LF20005609	2430	NLOF802
2100159436	250	001LF20015905	2325	NLOA839
2100159436	260	001LF20009873	2085	NLOG803
2100159436	270	001LF20009996	1665	NLOG808
2100159436	280	001LF20013871	1540	NLOG707
2100159436	290	001LF20014748	885	NLOA805
2100159436	300	001LF20014748	435	NLOG803
2100159436	310	001LF20014748	45	NLOI803
2100159436	320	001LF20005740	1170	NLOA817
2100159436	330	001LF20014862	885	NLOA815
2100159436	340	001LF10000789	885	NLOA810
2100159436	350	001LF20014857	855	NLOG513
2100159436	360	001LF20014860	735	NLOG802
2100159436	370	001LF20009888	675	NLOG805
2100159436	380	001LF20005578	600	NLOA817
2100159436	390	001LF20004177	555	NLOH810
2100159436	400	001LF20015656	166	NLOF801
2100159436	410	001LF20014854	510	NLOG810
2100159436	420	001LF20013160	390	NLOG809
2100159436	430	001LF20013160	15	NLOG811
2100159436	440	001LF20009860	450	NLOA814
2100159436	450	001LF20009888	450	NLOA817
2100159436	460	001LF20004464	435	NLOH807
2100159436	470	001LF20005620	405	NLOG813
2100159436	480	001LF20014673	380	NLOG802
2100159436	490	001LF20007875	165	NLOG811
2100159436	500	001LF20009877	270	NLOG807
2100159436	510	001LF10000788	255	NLOH806
2100159436	520	001LF10000788	30	NLOG802
2100159436	530	001LF20008548	250	NLOG101
2100159436	540	001LF20013723	15	NLOE807
2100159436	550	001LF20013723	120	NLOD808
2100159436	560	001LF20012921	180	NLOG809
2100159436	570	001LF20005641	180	NLOG808
2100159436	580	001LF20014751	140	NLOG808
2100159436	590	001LF20009858	30	NLOG811
2100159436	600	001LF20009858	60	NLOG812
2100159436	610	001LF20015222	120	NLOG813
2100159436	620	001LF20015222	10	NLOH801
2100159436	630	001LF20014863	120	NLOG812
2100159436	640	001LF20012590	40	NLOG101
2100159436	650	001LF20005773	10	NLOJ815
2100159436	660	001LF20012573	1140	NLOG814
2100159436	670	001LF20012573	6165	NLOI804
2100159436	680	001LF20012573	4755	NLOG808
2100159436	690	001LF20012573	2595	NLOG511
2100159436	700	001LF20004105	6120	NLOG801
2100159436	710	001LF20012588	2430	NLOH808
2100159436	720	001LF20004442	480	NLOB809
2100159436	730	001LF20004442	885	NLOG813
2100159436	740	001LF20009917	1020	NLOG814
2100159436	750	001LF20009917	200	NLOA816
2100159436	760	001LF20009917	75	NLOG805
2100159436	770	001LF20012583	530	NLOI600
2100159436	780	001LF20014404	450	NLOJ809
2100159436	790	001LF20005613	165	NLOA809
2100159436	800	001LF20013918	90	NLOA801
2100159436	810	001LF20013918	15	NLOG802
2100159436	820	001LF20005619	105	NLOA802
2100159436	830	001LF20005612	90	NLOJ805
2100159436	840	001LF20013991	75	NLOI601
2100159436	850	001LF20005620	75	NLOG816
2100159436	860	001LF20004109	75	NLOI602
2100159436	870	001LF20004468	45	NLOA813
2100159436	880	001LF20004620	45	NLOF800
2100159436	890	001LF20016319	45	NLOG815
2100159436	900	001LF20005584	30	NLOG803
2100159436	910	001LF20005586	30	NLOA819
2100159436	920	001LF20005574	30	NLOJ803
2100159436	930	001LF20008547	25	NLOG803
2100159436	940	001LF20005610	15	NLOG800
2100159436	950	001LF20005615	15	NLOA814
2100159436	960	001LF20005618	15	NLOA806
2100159436	970	001LF20004354	15	NLOG808
2100159436	980	001LF20004107	15	NLOG807
2100159436	990	001LF20013916	15	NLOG806
2100159457	40	001LF20016562	42	NLO
2100159530	20	001LF20002562	45	NLO
2100159539	10	001LF20010900	2.38	NLOJ109
2100159542	10	001LF20015680	70	NLOG019
2100159542	20	001LF20015430	50	NLOG810
2100159544	20	001LF20001605	23	NLOG320
2100159544	50	001LF20001605	36	NLO
2100159584	10	001LF20015286	7.14	NLOH006
2100159584	20	001LF20015284	11.9	NLOK055
2100159584	30	001LF20015308	5.64	NLO
2100159584	40	001LF20015569	20	NLOK050
2100159584	50	001LF20015841	6.05	NLOC009
2100159595	50	001LF20015753	5	NLO
2100159597	40	001LF20015284	2.38	NLO
2100159613	10	001LF20015859	42.35	NLOB005
2100159613	20	001LF20015300	121.26	NLOB010
2100159613	30	001LF20015393	401.58	NLOG033
2100159613	40	001LF20015885	228.69	NLOB003
2100159613	50	001LF20015273	303.4	NLO
2100159613	70	001LF20015273	800.32	NLOB115
2100159615	10	001LF20015927	30.08	NLO
2100159629	10	001LF20014192	17.64	NLO
2100159650	20	001LF20015927	5.64	NLO
2100159657	10	001LF20013112	360.58	NLOC018
2100159668	10	001LF20015233	455	NLOG852
2100159723	10	001LF20010438	263	NLO
2100159725	20	001LF10007223	72	NLOZ110
2100159725	30	001LF10006403	72	NLOZ106
2100159725	40	001LF10006402	72	NLO
2100159725	50	001LF10006398	144	NLO
2100159725	60	001LF10006403	72	NLO
2100159739	20	001LF20015232	70.2	NLO
2100159739	30	001LF20015421	50	NLOG852
2100159747	10	001LF20015156	150	NLOG440
2100159747	20	001LF20014921	30	NLOG646
2100159747	30	001LF20015317	130	NLOB006
2100159747	40	001LF20014961	60	NLOA022
2100159760	10	001LF20013095	1.17	NLOH020
2100159763	10	001LF10007046	21	NLOA010
2100159763	20	001LF10007083	45	NLOA118
2100159763	30	001LF10007050	6.1	NLOI018
2100159763	40	001LF10007079	3	NLOA010
2100159763	50	001LF10007079	4	NLOA001
2100159770	10	001LF20015394	695.52	NLOC001
2100159770	20	001LF20015840	290.4	NLOA114
2100159779	30	001LF20014563	10.2	NLO
2100159804	200	001LF20016913	110	NLO
2100159810	10	001LF20014542	180.18	NLOA012
2100159810	20	001LF20014772	300	NLOA611
2100159810	30	001LF20012464	150	NLOG008
2100159810	40	001LF20014543	180.18	NLOA221
2100159810	50	001LF20014773	300	NLOD806
2100159831	70	001LF20000526	30	NLO
2100159842	20	001LF20014541	1501.11	NLOG011
2100159871	10	001LF20014564	550	NLOB609
2100159871	20	001LF20014774	400	NLO
2100159871	30	001LF20016335	26	NLOB010
2100159871	40	001LF20014562	120	NLOB609
2100159871	50	001LF20014774	240	NLOG036
2100159904	10	001LF20015232	0.65	NLO
2100159904	20	001LF20016334	6	NLO
2100159904	30	001LF20016331	6	NLOG248
2100159912	10	001LF20013132	450	NLO
2100159912	20	001LF20013108	162.14	NLO
2100159912	30	001LF20013120	138	NLOC006
2100159912	40	001LF20013126	44	NLOG808
2100159919	10	001LF20015710	10	NLO
2100159929	70	001LF20010438	285	NLO
2100159947	10	001LF20016667	235	NLOG004
2100159973	20	001LF20016913	100	NLO
2100159983	10	001LF20010438	47	NLOG827
2100159983	20	001LF20010329	106.22	NLO
2100159995	10	001LF29000008	100	NLOA001
2100160030	20	001LF20001603	18	NLO
2100160039	10	001LF20005558	90	NLOG622
2100160059	30	001LF20013124	12	NLO
2100160063	10	001LF20014552	34.78	NLOG801
2100160063	20	001LF20016043	12.32	NLOB052
2100160076	10	001LF20013487	102.96	NLOH804
2100160076	20	001LF20013718	230	NLOA010
2100160087	10	001LF20016548	470	NLO
2100160096	10	001LF20015609	6	NLOF001
2100160103	10	001LF20015204	377.2	NLO
2100160103	20	001LF20015204	1623.6	NLOG651
2100160103	30	001LF20015317	770	NLOG051
2100160110	10	001LF20015226	12.3	NLOG010
2100160110	20	001LF20015342	3.84	NLOG228
2100160110	30	001LF20015230	2.46	NLOG027
2100160113	10	001LF20010438	23	NLOB092
2100160114	10	001LF20015353	14.28	NLOB017
2100160136	30	001LF20002918	36	NLO
2100160136	40	001LF20002933	17	NLO
2100160141	10	001LF20015745	5	NLOG005
2100160155	10	001LF20015201	82.72	NLOG019
2100160155	20	001LF20015225	100	NLOG608
2100160156	10	001LF20015394	38.64	NLOH009
2100160156	30	001LF20013486	7.02	NLOA114
2100160157	10	001LF20006163	144	NLOZ121
2100160157	20	001LF20006162	72	NLOA108
2100160161	20	001LF20015409	28	NLO
2100160171	10	001LF20014966	40	NLO
2100160173	10	001LF20014195	1323	NLOI099
2100160173	20	001LF20014912	174	NLOI499
2100160173	30	001LF20014911	822	NLOI099
2100160173	40	001LF20014594	420	NLOI099
2100160173	50	001LF20014634	216	NLOI099
2100160173	60	001LF20010329	564.94	NLOI099
2100160173	70	001LF20010329	185.18	NLOI099
2100160173	80	001LF20016604	575	NLOI899
2100160173	90	001LF20014192	731.08	NLOI099
2100160173	100	001LF10005336	113	NLOI099
2100160173	110	001LF20012463	240	NLOI099
2100160176	10	001LF20001225	39	NLOG014
2100160177	70	001LF20015284	20.23	NLO
2100160188	10	001LF20000182	25	NLOG013
2100160193	10	001LF20015113	92	NLOI899
2100160193	20	001LF20016148	262.08	NLOI299
2100160193	30	001LF20016148	190.19	NLOI299
2100160193	40	001LF20014197	355.74	NLOI099
2100160193	50	001LF20014196	617.4	NLOI099
2100160193	60	001LF10007274	352.8	NLOI099
2100160193	70	001LF10007273	176.4	NLOI099
2100160218	10	001LF20015235	87.1	NLO
2100160229	20	001LF20002904	799.2	NLOB105
2100160231	10	001LF20015310	6.58	NLOC004
2100160231	20	001LF20015284	17.85	NLO
2100160231	30	001LF20015843	3.63	NLOB006
2100160232	10	001LF20016799	390.15	NLOG071
2100160233	10	001LF10007044	1401	NLOA111
2100160233	20	001LF20016621	651	NLOA138
2100160233	30	001LF20016623	150	NLOA107
2100160243	10	001LF20012899	10	NLOG006
2100160263	70	001LF20015284	28.56	NLO
2100160277	10	001LF10007044	70.5	NLOB105
2100160281	10	001LF20015765	7.52	NLOI011
2100160290	10	001LF20016297	26	NLO
2100160309	10	001LF20015982	42.78	NLO
2100160311	10	001LF20012753	4.24	NLOG818
2100160320	50	001LF20000526	42	NLO
2100160330	10	001LF20015318	20	NLOG626
2100160333	30	001LF20016819	2150	NLO
2100160333	40	001LF20016819	500	NLO
2100160337	10	001LF20014962	90	NLOB002
2100160342	10	001LF20015044	2.76	NLOA012
2100160342	20	001LF20015045	15.18	NLOB010
2100160342	30	001LF20015831	3.63	NLOA117
2100160342	40	001LF20015048	10	NLOA105
2100160361	30	001LF20015339	36	NLO
2100160367	10	001LF20015393	22.08	NLOB115
2100160367	20	001LF20015757	18	NLO
2100160367	30	001LF20014945	26	NLOA014
2100160368	10	001LF20015494	3.76	NLO
2100160368	20	001LF20015982	16.56	NLOB011
2100160373	10	001LF20015741	27.26	NLOH013
2100160375	10	001LF20015741	13.16	NLOH013
2100160381	10	001LF20015859	6.05	NLOB005
2100160391	10	001LF20007544	7	NLOG035
2100160415	10	001LF20015927	18.8	NLOG002
2100160415	20	001LF20015928	12.22	NLOG101
2100160415	30	001LF20016079	5.1	NLO
2100160421	10	001LF20015157	24	NLOB002
2100160421	20	001LF20014962	60	NLOG422
2100160430	10	001LF20014543	14.04	NLOZ012
2100160440	10	001LF20002085	696.96	NLOG103
2100160440	20	001LF20002085	302.5	NLOF101
2100160440	30	001LF20002085	464.64	NLOH101
2100160440	40	001LF20002085	174.24	NLOH103
2100160440	50	001LF20002085	58.08	NLOF103
2100160443	10	001LF20015970	8.46	NLOG032
2100160443	20	001LF20015968	15.98	NLO
2100160443	30	001LF20016234	5.1	NLOG119
2100160444	10	001LF10007226	4.88	NLOG350
2100160444	20	001LF20015240	10.89	NLOJ102
2100160445	10	001LF20015297	3.76	NLOG005
2100160445	20	001LF20015563	19.32	NLOB007
2100160445	30	001LF20015745	63	NLOH005
2100160445	40	001LF20015858	3.63	NLOB138
2100160450	100	001LF20015005	10	NLO
2100160451	10	001LF20015724	15.18	NLOB103
2100160451	20	001LF20015393	19.32	NLOB115
2100160451	30	001LF20015757	19	NLOA001
2100160451	40	001LF20015865	8.47	NLO
2100160455	10	001LF20014547	430	NLOA006
2100160455	20	001LF20014771	800	NLO
2100160456	10	001LF20016552	40	NLO
2100160461	10	001LF20003470	102	NLO
2100160461	20	001LF20003505	12	NLO
2100160461	30	001LF20002776	143.19	NLOE037
2100160461	40	001LF20003226	32.68	NLO
2100160461	50	001LF20011904	252	NLO
2100160461	51	001LF20011904	203	NLO
2100160461	60	001LF20011377	408	NLOG005
2100160461	70	001LF20002818	15.54	NLOF626
2100160461	80	001LF20003235	100.32	NLOF016
2100160461	90	001LF20011383	443	NLO
2100160462	10	001LF10007043	91.5	NLOG003
2100160462	20	001LF20013512	24	NLOG818
2100160462	30	001LF20013514	33	NLOB115
2100160462	40	001LF20014072	112	NLOG063
2100160462	50	001LF10007048	21	NLOG101
2100160462	60	001LF10007045	28.5	NLOA128
2100160462	70	001LF20014091	112	NLOA110
2100160462	80	001LF20000743	216	NLOB004
2100160462	90	001LF20002898	27.83	NLOI020
2100160462	100	001LF20014067	10.89	NLOB001
2100160462	110	001LF10007052	8.54	NLOG817
2100160462	120	001LF20004461	285	NLOG005
2100160462	130	001LF20004461	105	NLO
2100160462	140	001LF20004461	15	NLOA066
2100160462	150	001LF20004461	60	NLOB103
2100160462	160	001LF20004367	90	NLOG828
2100160466	10	001LF20016280	264	NLOC013
2100160466	20	001LF20016280	396	NLOC007
2100160466	30	001LF20016278	396	NLOC013
2100160466	40	001LF20016282	396	NLOG018
2100160471	10	001LF20012464	1	NLOC011
2100160471	20	001LF20015308	0.94	NLOA207
2100160473	10	001LF20015563	16.56	NLOG540
2100160473	20	001LF20015858	3.63	NLOB007
2100160473	30	001LF20013214	20	NLOB137
2100160476	10	001LF20015016	198.72	NLOB105
2100160476	20	001LF20015761	59.22	NLOH014
2100160476	30	001LF20015017	49.68	NLOB002
2100160476	40	001LF20015033	40	NLOE046
2100160476	50	001LF20014195	29.4	NLOB109
2100160478	10	001LF20014304	1.84	NLOG233
2100160479	40	001LF20015284	8.33	NLO
2100160482	10	001LF20015228	24.6	NLOG051
2100160482	20	001LF20015322	6	NLO
2100160484	10	001LF20015930	0.92	NLOG009
2100160490	10	001LF20014053	25.08	NLOI611
2100160490	20	001LF20013255	68	NLOG100
2100160491	10	001LF20004367	30	NLOB001
2100160492	10	001LF20015780	13.72	NLOE015
2100160492	20	001LF20015779	20.58	NLOE007
2100160493	10	001LF20015858	3.63	NLOB007
2100160501	10	001LF20015352	11.9	NLOB005
2100160501	20	001LF20015448	10.89	NLO
2100160501	30	001LF20015284	13.09	NLOG052
2100160501	40	001LF20015288	5.95	NLOK051
2100160501	50	001LF20015843	3.63	NLOC004
2100160502	10	001LF20014543	3.51	NLOZ012
2100160502	20	001LF20014543	1.17	NLOB012
2100160502	30	001LF20016805	2.22	NLOG002
2100160503	10	001LF20015284	20.23	NLO
2100160503	20	001LF20015228	3.28	NLOZ022
2100160503	30	001LF20014921	4	NLOG232
2100160507	10	001LF20003908	19	NLOJ811
2100160507	20	001LF20012435	30	NLOB043
2100160508	10	001LF20016789	1.22	NLOI102
2100160509	10	001LF20015300	10.34	NLOB010
2100160510	10	001LF20010900	5.95	NLOK115
2100160511	10	001LF20015724	8.28	NLOB050
2100160511	20	001LF20015723	8.28	NLOB103
2100160520	10	001LF20015764	7.52	NLOH009
2100160520	20	001LF20015762	10.34	NLOG020
2100160520	30	001LF20015256	8.2	NLOB011
2100160526	10	001LF20015228	1.64	NLOG232
2100160527	100	001LF20014942	4	NLOJ005
2100160528	10	001LF20012463	1	NLOA157
2100160529	10	001LF20013112	1.21	NLOC017
2100160534	10	001LF20012458	40	NLOB036
2100160535	10	001LF20013865	22	NLOG002
2100160536	20	001LF20002852	511.02	NLOI006
2100160536	30	001LF20002852	55.08	NLOG059
2100160536	40	001LF20002852	12.24	NLOG060
2100160536	50	001LF20002852	29.07	NLOG854
2100160536	60	001LF20010278	900.9	NLOF058
2100160536	70	001LF20002985	1490.4	NLOH016
2100160536	80	001LF20013181	905.76	NLOI012
2100160539	10	001LF20015893	6.05	NLOB014
2100160541	10	001LF20010438	26	NLOA234
2100160541	20	001LF10005028	26	NLO
2100160548	10	001LF20015309	12.22	NLOC014
2100160555	10	001LF20016731	130	NLOG611
2100160555	20	001LF20016731	10	NLO
2100160557	10	001LF20015863	4.84	NLOB006
2100160559	10	001LF20016116	1	NLOB602
2100160560	10	001LF20016832	800.28	NLO
2100160560	20	001LF20012464	200	NLOA221
2100160562	10	001LF20015048	7	NLO
2100160562	20	001LF20015307	15.04	NLO
2100160562	30	001LF20015308	9.4	NLOC009
2100160562	40	001LF20015309	3.76	NLOG005
2100160562	50	001LF20015229	0.82	NLOK350
2100160562	60	001LF20016649	4.84	NLOH009
2100160562	70	001LF20015841	3.63	NLOC014
2100160562	80	001LF20015284	13.09	NLOG026
2100160562	90	001LF20015287	3.57	NLOA001
2100160562	100	001LF20014912	26	NLOA025
2100160562	110	001LF20014791	15	NLOA010
2100160563	10	001LF20015562	15.18	NLOA119
2100160563	20	001LF20015300	10.34	NLO
2100160563	30	001LF20015859	6.05	NLOB010
2100160563	40	001LF20015044	13.8	NLOA113
2100160563	50	001LF20015045	9.66	NLOA008
2100160563	60	001LF20015831	6.05	NLOB135
2100160563	70	001LF20015048	11	NLOB005
2100160565	10	001LF20010900	27.37	NLOA117
2100160567	10	001LF20015226	0.82	NLOG226
2100160567	20	001LF20015340	0.48	NLOG010
2100160567	30	001LF20015854	1.21	NLOC011
2100160568	10	001LF20016052	25	NLOA002
2100160568	20	001LF20015938	16	NLOF001
2100160568	30	001LF20016053	30	NLOB009
2100160568	40	001LF20015778	13.72	NLOA002
2100160568	50	001LF20015897	9.8	NLOE006
2100160568	60	001LF20016175	16	NLOF001
2100160568	70	001LF20016640	19.32	NLOB101
2100160568	80	001LF20016655	5.64	NLOC006
2100160568	90	001LF20015353	14.28	NLOB018
2100160568	100	001LF20015354	7.14	NLOB001
2100160568	110	001LF20015568	15	NLOB055
2100160568	120	001LF20015428	0.82	NLOG009
2100160568	130	001LF20015428	1.64	NLO
2100160568	140	001LF20014594	25	NLOB051
2100160568	150	001LF20014654	30	NLOB002
2100160568	160	001LF20014645	2.67	NLOG003
2100160577	10	001LF20004778	2	NLOG107
2100160578	10	001LF20015227	15.58	NLOG056
2100160578	20	001LF20015229	9.02	NLOG033
2100160578	30	001LF20015254	50.02	NLOG224
2100160578	40	001LF20010329	20.68	NLOG836
2100160580	10	001LF20015285	19.04	NLOB020
2100160582	10	001LF20016039	250.56	NLOG804
2100160585	10	001LF20015727	4.84	NLOA114
2100160585	20	001LF20015394	13.8	NLOH050
2100160586	10	001LF20015285	16.66	NLOK050
2100160586	20	001LF20015287	13.09	NLOB020
2100160586	30	001LF20015307	3.76	NLOB103
2100160586	40	001LF20015016	13.8	NLOG005
2100160586	50	001LF20015018	16.56	NLOB114
2100160587	10	001LF20010438	58	NLOB110
2100160587	20	001LF20012464	30	NLOB007
2100160587	30	001LF20015003	41.4	NLOA196
2100160587	40	001LF20015001	69	NLO
2100160589	10	001LF20012464	160	NLOA219
2100160589	20	001LF20014945	65	NLOG407
2100160589	30	001LF20014302	95.68	NLOA014
2100160591	10	001LF20015229	8.2	NLOG238
2100160591	20	001LF20015227	0.82	NLOG031
2100160591	30	001LF20015318	10	NLOG629
2100160595	10	001LF20015048	5	NLO
2100160600	10	001LF20015239	1.21	NLOA011
2100160600	20	001LF20014911	1	NLOG052
2100160604	10	001LF20015332	4	NLOG001
2100160604	20	001LF20013870	4	NLOG004
2100160607	10	001LF20014168	40	NLOB048
2100160607	20	001LF10007047	144	NLOA143
2100160607	30	001LF10007021	72	NLO
2100160607	40	001LF10007297	40	NLOA010
2100160610	10	001LF20014474	61.05	NLOG023
2100160619	10	001LF20015229	4.1	NLOG031
2100160619	20	001LF20015341	5.28	NLO
2100160619	30	001LF20015563	13.8	NLOB137
2100160619	40	001LF20015745	21	NLOG005
2100160619	50	001LF20013092	4	NLOB022
2100160619	60	001LF20015893	3.63	NLOB014
2100160619	70	001LF20000181	6.25	NLOG101
2100160619	80	001LF20001222	8	NLOG704
2100160624	10	001LF20015353	24.99	NLOB017
2100160624	20	001LF20016082	11.7	NLO
2100160626	10	001LF20016831	596.7	NLOA001
2100160626	20	001LF20016831	170.82	NLOB001
2100160628	10	001LF20012760	17.55	NLOH035
2100160628	20	001LF20013050	6	NLOG005
2100160628	30	001LF20012913	1.09	NLOG055
2100160629	10	001LF20000527	18	NLO
2100160630	10	001LF20015988	78	NLO
2100160630	30	001LF20015988	62	NLOA003
2100160636	10	001LF20015298	4.7	NLOB009
2100160636	20	001LF20015982	13.8	NLO
2100160636	30	001LF20014945	13	NLOA014
2100160649	30	001LF20016614	4	NLOZ004
2100160650	10	001LF20015860	7.26	NLOC007
2100160651	30	001LF20015863	4.84	NLOB005
2100160653	30	001LF20015832	6.05	NLOB008
2100160657	10	001LF20015393	15.18	NLOB115
2100160657	20	001LF20015494	4.7	NLOG038
2100160657	30	001LF20015155	25	NLOB012
2100160658	10	001LF20014922	4	NLOA013
2100160658	20	001LF20015562	19.32	NLOB135
2100160658	30	001LF20015564	3	NLO
2100160658	40	001LF20015747	3	NLOG005
2100160659	10	001LF20015307	9.4	NLOG005
2100160661	10	001LF20015149	288.9	NLOG005
2100160661	20	001LF20015168	105	NLOF052
2100160661	30	001LF20015168	330	NLOG001
2100160662	10	001LF20015766	9.4	NLOH010
2100160662	20	001LF10006398	16.5	NLOA052
2100160662	30	001LF10006406	4.88	NLOI101
2100160663	10	001LF20015761	5.64	NLOH014
2100160667	10	001LF20015394	1.38	NLOB116
2100160668	10	001LF20013616	1.21	NLOB008
2100160668	20	001LF20013484	1.17	NLOZ014
2100160670	10	001LF20012464	27	NLOZ012
2100160670	30	001LF20015921	8	NLOA196
2100160671	10	001LF20015393	2.76	NLOB115
2100160672	10	001LF20015044	16.56	NLO
2100160672	20	001LF20015045	8.28	NLOH001
2100160672	30	001LF20015831	6.05	NLOF011
2100160672	40	001LF20015048	15	NLOA110
2100160672	50	001LF20015001	30.36	NLOA008
2100160672	60	001LF20015978	12	NLOA113
2100160672	70	001LF10007044	12	NLOA119
2100160672	80	001LF20016077	30	NLOI003
2100160673	10	001LF20014572	18.7	NLOG234
2100160675	10	001LF20003095	45	NLOE018
2100160675	20	001LF20012574	120	NLOG809
2100160676	10	001LF20015938	20	NLOB009
2100160683	10	001LF20012337	575	NLOH005
2100160683	20	001LF20012337	218	NLOI509
2100160684	10	001LF20010435	2	NLO
2100160686	10	001LF20015863	3.63	NLOB005
2100160686	20	001LF20015722	4.14	NLOA110
2100160686	30	001LF20015409	13	NLO
2100160686	40	001LF20015394	13.8	NLOA114
2100160686	50	001LF20016082	5.85	NLO
2100160687	10	001LF20015314	150	NLOJ004
2100160688	10	001LF20015227	0.82	NLOG056
2100160690	10	001LF20015423	50	NLOG012
2100160692	20	001LF20003090	108	NLOE035
2100160692	30	001LF20013168	154	NLOE006
5100074408	11	001LF10006796	144	NLOA010
5100074408	21	001LF10006679	216	NLOA010
5100074408	40	001LF10006941	8.28	NLOA005
5100074408	50	001LF10006945	4.14	NLOB050
5100074408	60	001LF10007064	6.05	NLOB050
5100074408	70	001LF10007177	7	NLOA009
5100074408	80	001LF10007192	7	NLOB002
5100074408	90	001LF10007190	20	NLOA006
5100074408	110	001LF10006796	36	NLOB050
5100075838	130	001LF10005827	51	NLO
5100075838	220	001LF10005336	40	NLO
5100075838	310	001LF10005336	40	NLO
5100075838	410	001LF10005337	60	NLOC005
5100075838	450	001LF10006950	49.68	NLO
5100075838	460	001LF10006102	149.04	NLO
5100075838	490	001LF10006514	67.24	NLOB009
5100075838	530	001LF10006897	38.72	NLOB040
5100075838	620	001LF10005033	134	NLO
5100075838	750	001LF10006497	36.08	NLO
5100075838	1000	001LF10005820	34	NLOB015
5100075838	1140	001LF10005038	72	NLOB014
5100075838	1250	001LF10005068	40	NLOA003
5100075838	1340	001LF10005700	163.75	NLOB039
5100075838	1350	001LF10005720	215.38	NLOB001
5100075838	1360	001LF10005721	100.98	NLOC001
5100075838	1370	001LF10006888	100.43	NLOG014
5100075838	1470	001LF10006793	36	NLOD002
5100075838	1480	001LF10006793	36	NLO
5100075838	1600	001LF10006127	36	NLO
5100075838	1610	001LF10005032	22	NLOA011
5100075838	1620	001LF10005032	34	NLOB027
5100075838	1630	001LF10006892	14.52	NLO
5100075838	1640	001LF10006892	36.3	NLOB011
5100075838	1700	001LF10005050	20	NLOB003
5100075838	1710	001LF10005050	18	NLOB007
5100075838	1770	001LF10006494	164	NLOG012
5100075838	1780	001LF10006896	38.72	NLOG004
5100075838	1790	001LF10006927	58.08	NLOC008
5100075838	1800	001LF10006342	32	NLOF007
5100075838	1820	001LF10005032	38	NLOB014
5100075838	1830	001LF10005035	24	NLOG014
5100075838	1840	001LF10005035	16	NLOB005
5100075838	1850	001LF10005036	32	NLOB035
5100075838	1860	001LF10005051	80	NLOB041
5100075838	1870	001LF10005065	54	NLOB039
5100075838	1880	001LF10006679	36	NLOB038
5100075838	1890	001LF10006681	54	NLOH001
5100076403	30	001LF10006893	808.28	NLOB010
5100076403	50	001LF10006894	290.4	NLOB009
5100076403	90	001LF10006341	250	NLOB003
5100076403	130	001LF10006341	240	NLOB061
5100076403	180	001LF10006341	500	NLOA023
5100076403	210	001LF10006342	33	NLOZ007
[truncated: 7,348 more rows]
