# Supplementary material for: Methodology and model-based DSS to managing the reallocation of inventory to orders in LHP situations. Application to the ceramics sector
Source: PLoS One. 2019 Jul 11;14(7):e0219433. doi: 10.1371/journal.pone.0219433 (PMC6622491; doi:10.1371/journal.pone.0219433)
Supplement: S3 File — (XLSX) [file pone.0219433.s003.xlsx]

## Sheet: Inventario
ProductCode	BatchCode	Stock
001LF10000146	NLOA010	24
001LF10000147	NLOA010	150
001LF10000638	NLOG802	30
001LF10000638	NLOG803	375
001LF10000638	NLOG804	3870
001LF10000673	NLOG805	2475
001LF10000673	NLOG806	795
001LF10000703	NLOA001	5560
001LF10000703	NLOA002	2840
001LF10000704	NLOA001	12680
001LF10000705	NLOA001	480
001LF10000705	NLOI601	540
001LF10000788	NLOG801	255
001LF10000788	NLOG802	30
001LF10000789	NLOG802	885
001LF10000790	NLOA002	3300
001LF10000791	NLOA001	9990
001LF10000792	NLOG001	1335
001LF10000926	NLOG201	68
001LF10001646	NLOF001	83.2
001LF10001646	NLOF401	44.8
001LF10001646	NLOF402	270.08
001LF10001646	NLOF403	368.64
001LF10001646	NLOI499	87.04
001LF10001647	NLOF001	6.4
001LF10001647	NLOF403	321.28
001LF10001647	NLOI099	215.04
001LF10001648	NLOF001	108.8
001LF10001648	NLOF003	769.28
001LF10001649	NLOF001	102.4
001LF10001652	NLOF002	70.4
001LF10001654	NLOF001	78.08
001LF10001795	NLOF403	2
001LF10001796	NLOF002	16
001LF10001796	NLOF003	99
001LF10002027	NLOF046	1.19
001LF10002127	NLOG031	1193
001LF10002128	NLOG032	1497
001LF10002149	NLOF043	60.69
001LF10002149	NLOF054	1.19
001LF10002149	NLOF056	188.02
001LF10002149	NLOF057	2.38
001LF10002149	NLOG041	329.63
001LF10002149	NLOG042	135.66
001LF10002149	NLOG044	79.73
001LF10002149	NLOG051	442.68
001LF10002149	NLOG054	24.99
001LF10002149	NLOG056	88.06
001LF10002149	NLOG057	199.92
001LF10002149	NLOH040	3.57
001LF10002149	NLOH042	203.49
001LF10002149	NLOH047	77.35
001LF10002149	NLOH049	126.14
001LF10002149	NLOH053	80.92
001LF10002149	NLOH056	80.92
001LF10002164	NLOG043	1943.27
001LF10002164	NLOG044	372.47
001LF10002164	NLOH041	228.48
001LF10002164	NLOH049	7414.89
001LF10002457	NLOC058	9.68
001LF10002458	NLOI099	48.4
001LF10002549	NLOG001	23.25
001LF10002549	NLOH101	2.42
001LF10002549	NLOH702	29.45
001LF10002549	NLOI002	877.3
001LF10002549	NLOI101	2.42
001LF10002549	NLOI702	3.63
001LF10002549	NLOJ101	324.28
001LF10002549	NLOK101	508.2
001LF10002861	NLOI012	87
001LF10002861	NLOI312	14076
001LF10002861	NLOI351	468
001LF10002867	NLOI315	1176
001LF10003051	NLOH020	12.2
001LF10003051	NLOH102	846.68
001LF10003051	NLOI019	95.16
001LF10003051	NLOI020	1.22
001LF10003051	NLOI099	70.76
001LF10003051	NLOI101	358.68
001LF10003051	NLOI102	361.12
001LF10003051	NLOJ019	42.7
001LF10003051	NLOJ020	56.12
001LF10003051	NLOJ101	380.64
001LF10003051	NLOK101	25.62
001LF10003052	NLOH022	4.65
001LF10003052	NLOH033	20.74
001LF10003052	NLOI022	226.3
001LF10003052	NLOI025	93
001LF10003052	NLOI026	206.15
001LF10003052	NLOI027	1663.15
001LF10003052	NLOI029	468.48
001LF10003052	NLOI031	2071.56
001LF10003052	NLOI032	68.32
001LF10003052	NLOI033	1873.92
001LF10003053	NLOH031	29.28
001LF10003053	NLOH033	3.66
001LF10003053	NLOI031	1.22
001LF10003053	NLOI032	1773.88
001LF10003053	NLOI033	3629.5
001LF10003053	NLOI099	50.02
001LF10003188	NLOF054	13.5
001LF10003188	NLOF351	37.8
001LF10003188	NLOG054	264.6
001LF10003188	NLOG055	3222.45
001LF10003188	NLOH053	24.3
001LF10003189	NLOD101	21.6
001LF10003189	NLOE101	776.25
001LF10003189	NLOE102	29.7
001LF10003189	NLOF059	648
001LF10003189	NLOF101	758.7
001LF10003189	NLOF102	238.95
001LF10003189	NLOG057	419.85
001LF10003189	NLOG059	41.85
001LF10003189	NLOG101	276.75
001LF10003189	NLOG355	33.75
001LF10003189	NLOH059	120.15
001LF10003189	NLOH355	2.7
001LF10003189	NLOI099	2.7
001LF10003190	NLOF101	973.35
001LF10003190	NLOF102	40.5
001LF10003190	NLOG101	508.95
001LF10003190	NLOG102	113.4
001LF10003190	NLOI099	93.15
001LF10004591	NLOB071	58.3
001LF10004591	NLOI099	176
001LF10004593	NLOB035	25.3
001LF10004593	NLOB037	50.6
001LF10004593	NLOH033	69.3
001LF10004593	NLOH034	13.2
001LF10004593	NLOI099	81.4
001LF10004596	NLOB069	37.4
001LF10004596	NLOB070	11
001LF10004596	NLOI099	38.5
001LF10004617	NLOB021	69.3
001LF10004617	NLOB023	190.3
001LF10004617	NLOB024	39.6
001LF10004618	NLOB073	207.9
001LF10004618	NLOB074	40.7
001LF10004618	NLOB075	56.1
001LF10004618	NLOB076	27.5
001LF10004618	NLOB079	277.2
001LF10004618	NLOB080	273.9
001LF10004618	NLOH071	69.3
001LF10004618	NLOH072	52.8
001LF10004618	NLOI099	185.9
001LF10004693	NLOB036	44
001LF10004693	NLOB037	22
001LF10004693	NLOB038	61.6
001LF10004693	NLOB039	39.6
001LF10004693	NLOC038	29.7
001LF10004693	NLOC039	44
001LF10004694	NLOB031	66
001LF10004694	NLOI099	286
001LF10004700	NLOH026	41.8
001LF10004700	NLOH027	34.1
001LF10004705	NLOB056	90.2
001LF10004705	NLOB057	99
001LF10004705	NLOH052	35.2
001LF10004705	NLOH053	27.5
001LF10004705	NLOH054	166.1
001LF10004705	NLOH055	24.2
001LF10004705	NLOI099	138.6
001LF10004706	NLOB049	658.9
001LF10004706	NLOB050	46.2
001LF10004706	NLOI099	88
001LF10004797	NLOB104	41.8
001LF10004797	NLOB105	26.4
001LF10004797	NLOB106	33
001LF10004797	NLOB107	13.2
001LF10004797	NLOB108	14.3
001LF10004797	NLOB110	34.1
001LF10004797	NLOB111	23.1
001LF10004797	NLOB116	28.6
001LF10004797	NLOB117	33
001LF10004797	NLOH094	20.9
001LF10004797	NLOH095	22
001LF10004797	NLOH096	13.2
001LF10004797	NLOH097	25.3
001LF10004797	NLOH101	23.1
001LF10004797	NLOH102	23.1
001LF10004797	NLOH103	18.7
001LF10004798	NLOB075	119.9
001LF10004798	NLOB076	111.1
001LF10004798	NLOB077	40.7
001LF10004798	NLOB079	97.9
001LF10004798	NLOB080	23.1
001LF10004798	NLOH073	118.8
001LF10004798	NLOH074	34.1
001LF10004798	NLOI099	369.6
001LF10004875	NLOI099	119.9
001LF10004876	NLOB053	100.1
001LF10004876	NLOI099	93.5
001LF10005028	NLOA234	40
001LF10005028	NLOB233	18
001LF10005028	NLOB234	28
001LF10005028	NLOB235	14
001LF10005028	NLOB237	20
001LF10005031	NLOA032	8
001LF10005031	NLOB027	76
001LF10005031	NLOB028	14
001LF10005031	NLOB029	28
001LF10005031	NLOB031	24
001LF10005031	NLOB032	14
001LF10005031	NLOI099	136
001LF10005032	NLOA058	560
001LF10005032	NLOA060	40
001LF10005032	NLOA061	16
001LF10005032	NLOA062	98
001LF10005032	NLOA064	26
001LF10005032	NLOB051	16
001LF10005032	NLOB052	38
001LF10005032	NLOB053	240
001LF10005032	NLOB054	14
001LF10005032	NLOB055	12
001LF10005032	NLOB056	12
001LF10005032	NLOB057	270
001LF10005032	NLOB060	22
001LF10005032	NLOB062	40
001LF10005032	NLOB063	240
001LF10005032	NLOB064	160
001LF10005033	NLOA024	1198
001LF10005033	NLOB020	16
001LF10005033	NLOB021	10
001LF10005033	NLOB022	77
001LF10005033	NLOB023	100
001LF10005033	NLOB024	40
001LF10005033	NLOB025	24
001LF10005033	NLOI099	185
001LF10005035	NLOB016	104
001LF10005035	NLOB017	1174
001LF10005035	NLOB018	40
001LF10005035	NLOB019	63
001LF10005035	NLOB020	10
001LF10005036	NLOB008	32
001LF10005036	NLOB009	26
001LF10005036	NLOI099	112
001LF10005038	NLOB050	72
001LF10005038	NLOB052	160
001LF10005038	NLOB053	40
001LF10005039	NLOB041	31
001LF10005039	NLOB042	12
001LF10005039	NLOB043	12
001LF10005039	NLOB044	16
001LF10005039	NLOI099	106
001LF10005050	NLOB053	16
001LF10005050	NLOB056	28
001LF10005050	NLOB057	66
001LF10005050	NLOI099	296
001LF10005051	NLOB024	80
001LF10005051	NLOI099	80
001LF10005065	NLOB066	4
001LF10005065	NLOB068	26
001LF10005065	NLOB073	106
001LF10005065	NLOB077	30
001LF10005065	NLOB090	54
001LF10005066	NLOB046	76
001LF10005066	NLOB047	40
001LF10005066	NLOI099	239
001LF10005068	NLOB037	40
001LF10005073	NLOG057	239.58
001LF10005336	NLOB047	21
001LF10005336	NLOB048	30
001LF10005336	NLOI099	113
001LF10005337	NLOB031	78
001LF10005337	NLOB033	34
001LF10005337	NLOI099	48
001LF10005338	NLOG112	554
001LF10005338	NLOH111	346
001LF10005338	NLOH112	10886
001LF10005338	NLOH114	194
001LF10005338	NLOI099	732
001LF10005338	NLOI108	56
001LF10005338	NLOI111	896
001LF10005338	NLOI112	5268
001LF10005338	NLOI113	192
001LF10005338	NLOJ111	70
001LF10005338	NLOJ113	274
001LF10005339	NLOG107	318
001LF10005339	NLOG108	40
001LF10005339	NLOH107	4732
001LF10005339	NLOH108	672
001LF10005339	NLOI099	1230
001LF10005339	NLOI107	5956
001LF10005339	NLOI108	252
001LF10005339	NLOI884	1120
001LF10005339	NLOJ107	254
001LF10005339	NLOJ108	56
001LF10005451	NLOB177	18
001LF10005451	NLOB179	18
001LF10005451	NLOB180	8
001LF10005452	NLOI099	456
001LF10005470	NLOA068	40
001LF10005470	NLOB120	40
001LF10005470	NLOB121	20
001LF10005470	NLOB122	28
001LF10005691	NLOB010	101
001LF10005691	NLOB011	23
001LF10005691	NLOI099	80
001LF10005695	NLOI099	58.5
001LF10005708	NLOI099	137.64
001LF10005710	NLOH013	13.32
001LF10005711	NLOI099	46.62
001LF10005722	NLOI099	426
001LF10005810	NLOB017	30
001LF10005810	NLOB021	14
001LF10005818	NLOA016	36
001LF10005818	NLOI099	78
001LF10005821	NLOA013	30
001LF10005821	NLOB014	24
001LF10005821	NLOG008	36
001LF10005821	NLOZ013	27
001LF10005822	NLOI099	155
001LF10005826	NLOA009	36
001LF10005826	NLOB008	34
001LF10005826	NLOI099	63
001LF10005827	NLOI099	54
001LF10005828	NLOB110	40
001LF10005828	NLOB111	14
001LF10005828	NLOB113	16
001LF10005828	NLOB114	80
001LF10005828	NLOB115	12
001LF10005828	NLOB116	26
001LF10005828	NLOB118	20
001LF10005828	NLOI099	238
001LF10005847	NLOG112	67.68
001LF10005847	NLOG152	56.4
001LF10005847	NLOG160	58.28
001LF10005847	NLOG162	60.16
001LF10005847	NLOG172	82.72
001LF10005847	NLOG181	60.16
001LF10006034	NLOA001	40
001LF10006035	NLOA001	518
001LF10006036	NLOA001	518
001LF10006040	NLOA001	8
001LF10006053	NLOG105	2468
001LF10006053	NLOG106	168
001LF10006053	NLOH104	56
001LF10006053	NLOH105	1288
001LF10006053	NLOH107	1786
001LF10006053	NLOH108	26
001LF10006053	NLOH109	160
001LF10006053	NLOI099	280
001LF10006053	NLOI107	4524
001LF10006053	NLOI108	204
001LF10006053	NLOI109	1818
001LF10006053	NLOJ107	242
001LF10006053	NLOJ108	12
001LF10006053	NLOJ109	272
001LF10006054	NLOA001	2408
001LF10006055	NLOA001	24
001LF10006062	NLOB002	51.48
001LF10006062	NLOI099	49.14
001LF10006072	NLOB104	16.56
001LF10006072	NLOI099	190.44
001LF10006080	NLOB029	49.68
001LF10006080	NLOB101	40.02
001LF10006080	NLOB102	71.76
001LF10006080	NLOB104	16.56
001LF10006080	NLOB105	35.88
001LF10006080	NLOB106	99.36
001LF10006080	NLOB107	69
001LF10006080	NLOB108	49.68
001LF10006080	NLOB109	99.36
001LF10006080	NLOB110	66.24
001LF10006080	NLOB111	99.36
001LF10006080	NLOB112	16.56
001LF10006080	NLOB113	132.48
001LF10006080	NLOB114	75.9
001LF10006080	NLOI099	253.92
001LF10006081	NLOB101	74.52
001LF10006081	NLOB102	71.76
001LF10006081	NLOB105	33.12
001LF10006081	NLOB106	44.16
001LF10006081	NLOI099	353.28
001LF10006082	NLOB101	35.88
001LF10006082	NLOB102	22.08
001LF10006082	NLOB133	27.6
001LF10006082	NLOB135	16.56
001LF10006082	NLOB139	124.2
001LF10006082	NLOB141	16.56
001LF10006082	NLOB144	19.32
001LF10006082	NLOB145	11.04
001LF10006082	NLOB146	71.76
001LF10006082	NLOB147	24.84
001LF10006082	NLOB149	27.6
001LF10006082	NLOB150	212.52
001LF10006082	NLOB151	110.4
001LF10006082	NLOI099	379.5
001LF10006085	NLOI099	49.61
001LF10006089	NLOI099	55.66
001LF10006090	NLOI099	215.38
001LF10006092	NLOI099	70.18
001LF10006093	NLOB101	91.08
001LF10006094	NLOB101	85.56
001LF10006094	NLOB102	38.64
001LF10006094	NLOB104	49.68
001LF10006098	NLOB101	49.68
001LF10006098	NLOI099	49.68
001LF10006102	NLOB101	19.32
001LF10006102	NLOB105	11.04
001LF10006102	NLOB107	19.32
001LF10006102	NLOB108	16.56
001LF10006102	NLOI099	220.8
001LF10006103	NLOB103	24.84
001LF10006103	NLOB104	13.8
001LF10006103	NLOB105	49.68
001LF10006103	NLOI099	38.64
001LF10006104	NLOB102	30.36
001LF10006104	NLOI099	38.64
001LF10006106	NLOB106	485.76
001LF10006107	NLOC103	5.52
001LF10006109	NLOI099	142.78
001LF10006114	NLOI099	54
001LF10006123	NLOA090	216
001LF10006123	NLOB090	637
001LF10006123	NLOB091	36
001LF10006123	NLOC010	36
001LF10006123	NLOC090	72
001LF10006123	NLOC091	144
001LF10006123	NLOI099	423
001LF10006126	NLOI099	58.08
001LF10006127	NLOA009	13
001LF10006128	NLOI099	15
001LF10006129	NLOB009	33
001LF10006129	NLOI099	57
001LF10006219	NLOB011	48.4
001LF10006219	NLOI099	86.9
001LF10006310	NLOI099	42
001LF10006341	NLOB014	10
001LF10006341	NLOB015	30
001LF10006341	NLOB017	20
001LF10006341	NLOB018	20
001LF10006341	NLOB024	8
001LF10006342	NLOB047	24
001LF10006342	NLOB051	20
001LF10006342	NLOB060	32
001LF10006342	NLOB061	40
001LF10006342	NLOB064	180
001LF10006342	NLOB066	38
001LF10006342	NLOB067	26
001LF10006342	NLOB069	78
001LF10006342	NLOB070	136
001LF10006342	NLOB072	2
001LF10006342	NLOI099	15
001LF10006344	NLOB023	98
001LF10006344	NLOB026	10
001LF10006344	NLOB030	14
001LF10006344	NLOI099	80
001LF10006398	NLOA052	54
001LF10006398	NLOA107	18
001LF10006398	NLOA108	28.5
001LF10006398	NLOA110	202.5
001LF10006398	NLOB051	168
001LF10006398	NLOB102	3
001LF10006398	NLOB103	52.5
001LF10006398	NLOB107	112.5
001LF10006398	NLOF001	402
001LF10006398	NLOI099	103.5
001LF10006398	NLOX108	216
001LF10006398	NLOX109	22.5
001LF10006398	NLOY108	265.5
001LF10006398	NLOY110	18
001LF10006398	NLOZ108	561
001LF10006398	NLOZ110	634.5
001LF10006398	NLOZ111	36
001LF10006399	NLOA105	13.5
001LF10006399	NLOA107	189
001LF10006399	NLOA108	21
001LF10006399	NLOB052	9
001LF10006399	NLOB055	216
001LF10006399	NLOB102	82.5
001LF10006399	NLOB103	21
001LF10006399	NLOB104	4.5
001LF10006399	NLOB105	3
001LF10006399	NLOI099	223.5
001LF10006399	NLOZ107	1461
001LF10006399	NLOZ108	546
001LF10006400	NLOA105	141
001LF10006400	NLOA106	130.5
001LF10006400	NLOB053	4.5
001LF10006400	NLOB102	1.5
001LF10006400	NLOB103	48
001LF10006400	NLOB104	4.5
001LF10006400	NLOF004	7.5
001LF10006400	NLOI099	265.5
001LF10006400	NLOY105	7.5
001LF10006400	NLOZ105	342
001LF10006400	NLOZ106	304.5
001LF10006401	NLOB050	72
001LF10006401	NLOB052	3
001LF10006401	NLOB103	27
001LF10006401	NLOB106	249
001LF10006401	NLOB111	360
001LF10006401	NLOF002	28.5
001LF10006402	NLOA052	24
001LF10006402	NLOB052	6
001LF10006402	NLOF001	22.5
001LF10006403	NLOA052	27
001LF10006403	NLOA104	21
001LF10006403	NLOA105	7.5
001LF10006403	NLOA106	3
001LF10006403	NLOB350	7.5
001LF10006403	NLOI099	172.5
001LF10006403	NLOZ105	465
001LF10006403	NLOZ106	288
001LF10006404	NLOI050	58.9
001LF10006404	NLOI052	47.58
001LF10006404	NLOI101	1190.72
001LF10006404	NLOI102	117.12
001LF10006404	NLOJ101	264.74
001LF10006404	NLOJ102	21.96
001LF10006405	NLOG104	19.52
001LF10006405	NLOH051	54.25
001LF10006405	NLOH103	7.32
001LF10006405	NLOH104	800.32
001LF10006405	NLOI099	146.4
001LF10006405	NLOI101	91.5
001LF10006405	NLOI102	6.1
001LF10006405	NLOI103	102.48
001LF10006405	NLOI104	409.92
001LF10006405	NLOJ101	742.98
001LF10006405	NLOJ103	41.48
001LF10006405	NLOJ104	78.08
001LF10006406	NLOH102	312.32
001LF10006406	NLOI053	62.22
001LF10006406	NLOI099	85.4
001LF10006406	NLOI101	436.76
001LF10006406	NLOI102	1141.92
001LF10006406	NLOJ101	61
001LF10006406	NLOJ102	163.48
001LF10006410	NLOA056	3
001LF10006410	NLOA105	25.5
001LF10006410	NLOA115	268.5
001LF10006410	NLOA116	102
001LF10006410	NLOA117	2535
001LF10006410	NLOB052	31.5
001LF10006410	NLOB101	45
001LF10006410	NLOB102	54
001LF10006410	NLOB103	6
001LF10006410	NLOB114	165
001LF10006410	NLOB116	72
001LF10006410	NLOB117	16.5
001LF10006410	NLOC101	48
001LF10006410	NLOC103	57
001LF10006410	NLOC104	61.5
001LF10006410	NLOC105	42
001LF10006410	NLOF020	4.5
001LF10006410	NLOF023	51
001LF10006410	NLOI099	360
001LF10006410	NLOI399	63
001LF10006410	NLOZ114	1395
001LF10006410	NLOZ115	144
001LF10006410	NLOZ116	1927.5
001LF10006410	NLOZ117	60
001LF10006411	NLOA101	816
001LF10006411	NLOA102	172.5
001LF10006411	NLOB050	144
001LF10006411	NLOF004	66
001LF10006411	NLOI099	48
001LF10006411	NLOZ101	199.5
001LF10006411	NLOZ102	30
001LF10006412	NLOA103	16.5
001LF10006412	NLOA104	49.5
001LF10006412	NLOB051	39
001LF10006412	NLOF006	72
001LF10006412	NLOZ103	19.5
001LF10006412	NLOZ104	220.5
001LF10006413	NLOH102	400.16
001LF10006413	NLOI055	8.54
001LF10006413	NLOI056	28.06
001LF10006414	NLOJ054	7.32
001LF10006415	NLOG101	224.48
001LF10006416	NLOF001	44
001LF10006417	NLOB055	5
001LF10006417	NLOB101	24
001LF10006417	NLOB102	2
001LF10006418	NLOB052	13
001LF10006418	NLOB103	12
001LF10006418	NLOF004	40
001LF10006419	NLOA010	74
001LF10006420	NLOA001	23
001LF10006421	NLOA001	134
001LF10006421	NLOA010	140
001LF10006422	NLOA001	96
001LF10006424	NLOA010	4
001LF10006425	NLOA010	469
001LF10006426	NLOA010	373
001LF10006427	NLOA010	365
001LF10006428	NLOA001	364
001LF10006429	NLOA001	180
001LF10006430	NLOA001	228
001LF10006431	NLOA001	18
001LF10006432	NLOA001	64
001LF10006437	NLOA010	103
001LF10006438	NLOA010	33
001LF10006439	NLOA001	310
001LF10006440	NLOA010	90
001LF10006441	NLOA010	102
001LF10006442	NLOA001	43
001LF10006442	NLOE001	4
001LF10006443	NLOA001	7
001LF10006444	NLOG101	761.28
001LF10006444	NLOI051	102.3
001LF10006445	NLOB103	23.46
001LF10006445	NLOI099	49.68
001LF10006446	NLOB102	22.08
001LF10006446	NLOB103	69
001LF10006446	NLOI099	213.9
001LF10006461	NLOB035	200.2
001LF10006461	NLOB036	30.8
001LF10006461	NLOB037	234.3
001LF10006461	NLOB038	42.9
001LF10006461	NLOB039	47.3
001LF10006461	NLOH027	28.6
001LF10006461	NLOH031	25.3
001LF10006461	NLOH032	7.7
001LF10006462	NLOB022	22
001LF10006462	NLOB024	69.3
001LF10006462	NLOB025	31.9
001LF10006462	NLOH016	64.9
001LF10006462	NLOH018	34.1
001LF10006463	NLOB012	225.5
001LF10006463	NLOB013	18.7
001LF10006463	NLOH008	22
001LF10006463	NLOH009	34.1
001LF10006464	NLOB012	108.9
001LF10006464	NLOH010	232.1
001LF10006464	NLOH011	187
001LF10006464	NLOI099	385
001LF10006475	NLOB103	347.76
001LF10006475	NLOB104	99.36
001LF10006475	NLOB106	49.68
001LF10006475	NLOB110	49.68
001LF10006475	NLOB111	63.48
001LF10006475	NLOB114	69
001LF10006475	NLOB115	311.88
001LF10006475	NLOB116	69
001LF10006475	NLOB117	46.92
001LF10006475	NLOB118	11.04
001LF10006475	NLOB119	22.08
001LF10006475	NLOB120	38.64
001LF10006475	NLOI099	96.6
001LF10006478	NLOB101	41.4
001LF10006478	NLOI099	82.8
001LF10006480	NLOA054	15.18
001LF10006480	NLOB104	135.24
001LF10006480	NLOB105	19.32
001LF10006480	NLOB106	16.56
001LF10006480	NLOB107	11.04
001LF10006480	NLOB108	93.84
001LF10006480	NLOB109	88.32
001LF10006480	NLOB110	149.04
001LF10006480	NLOB111	11.04
001LF10006480	NLOB112	99.36
001LF10006480	NLOI099	114.54
001LF10006481	NLOA053	1.38
001LF10006481	NLOA109	24.84
001LF10006481	NLOA110	149.04
001LF10006481	NLOA111	220.8
001LF10006481	NLOB101	35.88
001LF10006481	NLOB102	16.56
001LF10006481	NLOB103	99.36
001LF10006481	NLOB104	13.8
001LF10006481	NLOB105	22.08
001LF10006481	NLOB107	16.56
001LF10006481	NLOB108	30.36
001LF10006481	NLOB109	107.64
001LF10006481	NLOB111	11.04
001LF10006481	NLOI099	747.96
001LF10006485	NLOG050	1.55
001LF10006492	NLOI099	57.4
001LF10006493	NLOG012	12.3
001LF10006493	NLOG014	159.9
001LF10006493	NLOI099	98.4
001LF10006494	NLOG014	65.6
001LF10006494	NLOI099	131.2
001LF10006495	NLOG012	114.8
001LF10006495	NLOG013	28.7
001LF10006495	NLOI099	65.6
001LF10006496	NLOI099	73.8
001LF10006498	NLOI099	60.68
001LF10006499	NLOG014	193.52
001LF10006499	NLOI099	72.16
001LF10006500	NLOG012	39.36
001LF10006500	NLOG014	62.32
001LF10006500	NLOI099	139.4
001LF10006501	NLOG016	170.56
001LF10006501	NLOI099	106.6
001LF10006507	NLOG020	114.8
001LF10006507	NLOG024	2171.36
001LF10006507	NLOI099	254.2
001LF10006508	NLOG022	20.5
001LF10006508	NLOG023	4.1
001LF10006508	NLOG024	32.8
001LF10006508	NLOI099	209.92
001LF10006509	NLOG014	98.4
001LF10006509	NLOI099	69.7
001LF10006510	NLOG014	65.6
001LF10006510	NLOG016	65.6
001LF10006510	NLOG018	110.7
001LF10006510	NLOI099	258.3
001LF10006511	NLOG024	1231.64
001LF10006512	NLOG022	65.6
001LF10006513	NLOG014	39.36
001LF10006513	NLOG016	19.68
001LF10006513	NLOI099	236.16
001LF10006514	NLOG016	18.04
001LF10006514	NLOG018	57.4
001LF10006514	NLOI099	144.32
001LF10006657	NLOB006	29.04
001LF10006657	NLOI099	82.28
001LF10006660	NLOA004	33.88
001LF10006661	NLOI099	125.84
001LF10006666	NLOH007	485.1
001LF10006666	NLOH008	693
001LF10006666	NLOI007	762.3
001LF10006666	NLOI008	59.4
001LF10006679	NLOA009	36
001LF10006679	NLOB009	27
001LF10006679	NLOZ009	30
001LF10006679	NLOZ011	69
001LF10006680	NLOA003	36
001LF10006680	NLOA006	15
001LF10006680	NLOA008	27
001LF10006680	NLOI099	102
001LF10006681	NLOA007	144
001LF10006681	NLOB007	54
001LF10006681	NLOY008	72
001LF10006681	NLOZ008	54
001LF10006696	NLOB005	30.8
001LF10006696	NLOI099	104.5
001LF10006697	NLOB004	27.5
001LF10006697	NLOI099	33
001LF10006700	NLOB004	27.5
001LF10006700	NLOI099	52.8
001LF10006721	NLOI099	69.3
001LF10006722	NLOI099	64.9
001LF10006762	NLOA012	18
001LF10006762	NLOI099	306
001LF10006762	NLOY010	36
001LF10006762	NLOY011	72
001LF10006762	NLOZ010	36
001LF10006762	NLOZ011	36
001LF10006762	NLOZ012	231
001LF10006763	NLOB050	25.5
001LF10006763	NLOF005	631.5
001LF10006764	NLOA101	94.5
001LF10006764	NLOB051	7.5
001LF10006764	NLOB101	9
001LF10006764	NLOF010	55.5
001LF10006765	NLOF002	252
001LF10006766	NLOF002	264
001LF10006767	NLOF002	249
001LF10006768	NLOB050	3
001LF10006768	NLOF005	1
001LF10006769	NLOB051	18
001LF10006770	NLOA010	114
001LF10006771	NLOA010	169
001LF10006774	NLOA001	13
001LF10006775	NLOA001	24
001LF10006776	NLOA010	142
001LF10006777	NLOA010	171
001LF10006777	NLOA011	5
001LF10006780	NLOA001	10
001LF10006780	NLOF001	1
001LF10006781	NLOA001	4
001LF10006781	NLOF006	2
001LF10006784	NLOI050	2.44
001LF10006784	NLOI051	58.56
001LF10006784	NLOI052	9.76
001LF10006785	NLOI051	34.16
001LF10006786	NLOI050	2049.6
001LF10006786	NLOI051	175.68
001LF10006793	NLOA004	63
001LF10006793	NLOB004	81
001LF10006797	NLOA002	30
001LF10006797	NLOA003	24
001LF10006797	NLOI099	153
001LF10006797	NLOZ003	36
001LF10006800	NLOA001	116
001LF10006801	NLOA001	33
001LF10006801	NLOA002	302
001LF10006802	NLOA001	66
001LF10006803	NLOA001	1
001LF10006804	NLOA001	2
001LF10006806	NLOF001	604
001LF10006807	NLOF001	1
001LF10006807	NLOF004	408
001LF10006808	NLOB051	10
001LF10006808	NLOF001	82
001LF10006809	NLOB051	10
001LF10006809	NLOF009	1
001LF10006850	NLOA001	7
001LF10006891	NLOA007	58.08
001LF10006891	NLOB007	58.08
001LF10006891	NLOI099	72.6
001LF10006892	NLOB009	58.08
001LF10006892	NLOC009	58.08
001LF10006892	NLOI099	116.16
001LF10006893	NLOA013	16.94
001LF10006893	NLOC010	53.24
001LF10006893	NLOI099	125.84
001LF10006894	NLOA007	116.16
001LF10006894	NLOI099	58.08
001LF10006894	NLOZ007	58.08
001LF10006895	NLOC007	36.3
001LF10006896	NLOA006	21.78
001LF10006896	NLOB006	58.08
001LF10006896	NLOC008	38.72
001LF10006897	NLOB009	58.08
001LF10006897	NLOI099	283.14
001LF10006905	NLOI099	123.42
001LF10006906	NLOC001	1.21
001LF10006906	NLOI099	10.89
001LF10006913	NLOD004	26.62
001LF10006913	NLOI099	147.62
001LF10006917	NLOC002	41.14
001LF10006917	NLOI099	77.44
001LF10006920	NLOA010	120
001LF10006921	NLOA010	30
001LF10006923	NLOA001	52
001LF10006924	NLOA001	131
001LF10006925	NLOA001	68
001LF10006927	NLOI099	96.8
001LF10006928	NLOA007	58.08
001LF10006928	NLOB006	14.52
001LF10006928	NLOC006	21.78
001LF10006929	NLOI099	53.24
001LF10006939	NLOI099	36.3
001LF10006940	NLOB101	35.88
001LF10006940	NLOB107	19.32
001LF10006941	NLOI099	49.68
001LF10006942	NLOI099	99.36
001LF10006946	NLOB097	26.46
001LF10006946	NLOB098	23.52
001LF10006946	NLOB101	8.82
001LF10006946	NLOB102	17.64
001LF10006946	NLOI099	232.26
001LF10006949	NLOB111	149.04
001LF10006949	NLOI099	249.78
001LF10006950	NLOB113	49.68
001LF10006950	NLOB117	49.68
001LF10006950	NLOI099	85.56
001LF10006953	NLOB102	30.36
001LF10006953	NLOI099	38.64
001LF10006954	NLOB101	88.32
001LF10006954	NLOB102	11.04
001LF10006954	NLOB105	44.16
001LF10006954	NLOI099	91.08
001LF10006955	NLOB103	126.96
001LF10006955	NLOB104	49.68
001LF10006955	NLOB105	33.12
001LF10006955	NLOB106	27.6
001LF10006955	NLOI099	229.08
001LF10006956	NLOB102	27.6
001LF10006956	NLOB106	13.8
001LF10006956	NLOB107	12.42
001LF10006956	NLOB109	13.8
001LF10006956	NLOB114	30.36
001LF10006956	NLOB116	74.52
001LF10006956	NLOB117	38.64
001LF10006956	NLOI099	495.42
001LF10006957	NLOB101	49.68
001LF10006957	NLOB102	149.04
001LF10006957	NLOI099	49.68
001LF10006958	NLOI099	99.36
001LF10006960	NLOB009	8.82
001LF10006960	NLOB011	49.98
001LF10006960	NLOB012	14.7
001LF10006960	NLOB013	8.82
001LF10006960	NLOI099	135.24
001LF10006961	NLOB012	35.28
001LF10006961	NLOB013	20.58
001LF10006961	NLOI099	67.62
001LF10006963	NLOG017	47.04
001LF10006963	NLOI099	88.2
001LF10006965	NLOI099	52
001LF10006966	NLOA002	44
001LF10006966	NLOB002	19
001LF10006966	NLOI099	104
001LF10006966	NLOZ002	40
001LF10006967	NLOI099	302
001LF10006968	NLOA006	52
001LF10006968	NLOI099	312
001LF10006969	NLOI002	38
001LF10006974	NLOG012	27.88
001LF10006974	NLOI099	69.7
001LF10006975	NLOI099	53.3
001LF10006981	NLOG012	27.06
001LF10006981	NLOI099	94.3
001LF10007021	NLOA103	264
001LF10007021	NLOA104	72
001LF10007021	NLOB103	72
001LF10007021	NLOB104	19.5
001LF10007021	NLOG101	72
001LF10007021	NLOG102	10.5
001LF10007021	NLOI099	660
001LF10007021	NLOZ103	766.5
001LF10007022	NLOB050	288
001LF10007022	NLOB103	397.5
001LF10007023	NLOB050	39
001LF10007023	NLOB101	2088
001LF10007023	NLOI099	198
001LF10007024	NLOA052	213
001LF10007024	NLOA053	564
001LF10007024	NLOB053	351
001LF10007025	NLOH050	29.28
001LF10007025	NLOH051	117.12
001LF10007025	NLOI050	202.52
001LF10007025	NLOI051	2342.4
001LF10007025	NLOJ050	26.84
001LF10007026	NLOI050	477.02
001LF10007027	NLOI050	18.3
001LF10007027	NLOI051	284.26
001LF10007028	NLOF001	1230.08
001LF10007028	NLOF401	47.36
001LF10007029	NLOF001	373.76
001LF10007029	NLOF401	14.08
001LF10007030	NLOF001	2330.88
001LF10007030	NLOF401	49.92
001LF10007031	NLOA051	1.5
001LF10007031	NLOA102	115.5
001LF10007031	NLOA103	28.5
001LF10007031	NLOA104	51
001LF10007031	NLOA105	24
001LF10007031	NLOA107	27
001LF10007031	NLOB052	3
001LF10007031	NLOB104	372
001LF10007031	NLOB105	57
001LF10007031	NLOB106	156
001LF10007031	NLOB107	39
001LF10007031	NLOB350	24
001LF10007031	NLOI099	28.5
001LF10007032	NLOA051	43.5
001LF10007032	NLOA101	126
001LF10007032	NLOB050	64.5
001LF10007032	NLOB051	70.5
001LF10007032	NLOB350	1.5
001LF10007032	NLOI099	36
001LF10007033	NLOA105	982.5
001LF10007033	NLOB050	31.5
001LF10007033	NLOB052	133.5
001LF10007033	NLOB102	1.5
001LF10007033	NLOB105	85.5
001LF10007033	NLOB107	46.5
001LF10007033	NLOB350	12
001LF10007034	NLOB052	19.5
001LF10007035	NLOA101	61.5
001LF10007035	NLOA104	9
001LF10007035	NLOA105	93
001LF10007035	NLOA106	37.5
001LF10007035	NLOA107	292.5
001LF10007035	NLOA108	1.5
001LF10007035	NLOB101	25.5
001LF10007035	NLOB103	19.5
001LF10007035	NLOB104	28.5
001LF10007035	NLOB105	33
001LF10007035	NLOB107	435
001LF10007035	NLOB108	46.5
001LF10007035	NLOB350	22.5
001LF10007036	NLOA101	141
001LF10007036	NLOA104	352.5
001LF10007036	NLOB051	58.5
001LF10007036	NLOI099	96
001LF10007037	NLOA102	58.5
001LF10007037	NLOA103	153
001LF10007037	NLOB103	1.5
001LF10007037	NLOB350	3
001LF10007037	NLOI099	30
001LF10007038	NLOA051	12
001LF10007038	NLOB051	72
001LF10007038	NLOB350	9
001LF10007038	NLOI099	27
001LF10007039	NLOH101	51.24
001LF10007039	NLOI050	82.96
001LF10007039	NLOI101	47.58
001LF10007039	NLOJ101	1426.18
001LF10007039	NLOK101	685.64
001LF10007040	NLOH050	58.56
001LF10007040	NLOI050	28.06
001LF10007040	NLOI099	68.32
001LF10007040	NLOI101	68.32
001LF10007040	NLOJ103	58.56
001LF10007040	NLOK101	225.7
001LF10007041	NLOI050	1.22
001LF10007041	NLOJ050	6.1
001LF10007041	NLOJ101	117.12
001LF10007042	NLOH050	61
001LF10007042	NLOI050	157.38
001LF10007043	NLOA066	307.5
001LF10007043	NLOA069	801
001LF10007043	NLOA071	24
001LF10007043	NLOA072	6
001LF10007043	NLOA074	849
001LF10007043	NLOA075	400.5
001LF10007043	NLOB061	18
001LF10007043	NLOB065	1845
001LF10007043	NLOB066	222
001LF10007043	NLOB067	2215.5
001LF10007043	NLOB068	2302.5
001LF10007043	NLOB069	2358
001LF10007043	NLOB071	387
001LF10007043	NLOB072	10.5
001LF10007043	NLOB074	265.5
001LF10007043	NLOB075	54
001LF10007043	NLOG307	1584
001LF10007043	NLOG309	10.5
001LF10007044	NLOA019	1.5
001LF10007044	NLOA021	177
001LF10007044	NLOA052	25.5
001LF10007044	NLOA101	153
001LF10007044	NLOA102	6
001LF10007044	NLOA104	10.5
001LF10007044	NLOA115	10.5
001LF10007044	NLOA119	24
001LF10007044	NLOA121	1.5
001LF10007044	NLOA122	411
001LF10007044	NLOA123	1.5
001LF10007044	NLOA124	453
001LF10007044	NLOA125	655.5
001LF10007044	NLOA126	531
001LF10007044	NLOA127	951
001LF10007044	NLOA128	114
001LF10007044	NLOA129	7.5
001LF10007044	NLOA130	460.5
001LF10007044	NLOA131	1902
001LF10007044	NLOA132	6
001LF10007044	NLOA134	1549.5
001LF10007044	NLOA135	238.5
001LF10007044	NLOA136	742.5
001LF10007044	NLOA137	2241
001LF10007044	NLOA138	2751
001LF10007044	NLOA139	787.5
001LF10007044	NLOA140	82.5
001LF10007044	NLOA141	6
001LF10007044	NLOA142	16.5
001LF10007044	NLOA143	1.5
001LF10007044	NLOA144	484.5
001LF10007044	NLOA145	799.5
001LF10007044	NLOB050	4840.5
001LF10007044	NLOB102	63
001LF10007044	NLOB103	1.5
001LF10007044	NLOB105	70.5
001LF10007044	NLOB109	3
001LF10007044	NLOB111	537
001LF10007044	NLOB112	51
001LF10007044	NLOB113	63
001LF10007044	NLOB114	10.5
001LF10007044	NLOB117	717
001LF10007044	NLOB124	12
001LF10007044	NLOB125	12
001LF10007044	NLOB126	1.5
001LF10007044	NLOB127	28.5
001LF10007044	NLOB129	12
001LF10007044	NLOB130	6
001LF10007044	NLOB131	493.5
001LF10007044	NLOB132	2511
001LF10007044	NLOB133	45
001LF10007044	NLOB134	4.5
001LF10007044	NLOB135	118.5
001LF10007044	NLOB136	84
001LF10007044	NLOB137	12
001LF10007044	NLOB138	1.5
001LF10007044	NLOB139	7.5
001LF10007044	NLOB141	10.5
001LF10007044	NLOB142	64.5
001LF10007044	NLOB143	61.5
001LF10007044	NLOB145	241.5
001LF10007044	NLOB350	18
001LF10007044	NLOC050	186
001LF10007044	NLOC105	112.5
001LF10007044	NLOC112	10.5
001LF10007044	NLOC114	9
001LF10007044	NLOC117	28.5
001LF10007044	NLOC118	54
001LF10007044	NLOC350	616.5
001LF10007044	NLOF011	16.5
001LF10007044	NLOF012	129
001LF10007044	NLOF014	70.5
001LF10007044	NLOG002	27
001LF10007044	NLOG006	22.5
001LF10007044	NLOG012	7.5
001LF10007044	NLOG015	304.5
001LF10007044	NLOG016	33
001LF10007044	NLOG017	21
001LF10007044	NLOG291	1.5
001LF10007044	NLOI099	3027
001LF10007044	NLOZ102	22.5
001LF10007044	NLOZ104	1.5
001LF10007044	NLOZ121	1.5
001LF10007044	NLOZ145	16.5
001LF10007045	NLOA050	64.5
001LF10007045	NLOA052	9
001LF10007045	NLOA115	7.5
001LF10007045	NLOA117	226.5
001LF10007045	NLOA121	1.5
001LF10007045	NLOA122	534
001LF10007045	NLOA124	1494
001LF10007045	NLOA126	10.5
001LF10007045	NLOA128	42
001LF10007045	NLOA129	1782
001LF10007045	NLOA130	519
001LF10007045	NLOA131	1.5
001LF10007045	NLOA132	3
001LF10007045	NLOA134	4.5
001LF10007045	NLOB051	10.5
001LF10007045	NLOB117	7.5
001LF10007045	NLOB124	18
001LF10007045	NLOB126	10.5
001LF10007045	NLOB128	1.5
001LF10007045	NLOB129	4.5
001LF10007045	NLOB131	15
001LF10007045	NLOB134	13.5
001LF10007045	NLOG325	7.5
001LF10007045	NLOZ118	10.5
001LF10007045	NLOZ129	15
001LF10007046	NLOA109	46.5
001LF10007046	NLOA115	4.5
001LF10007046	NLOA116	201
001LF10007046	NLOA117	234
001LF10007046	NLOA118	801
001LF10007046	NLOA119	783
001LF10007046	NLOA120	48
001LF10007046	NLOA121	30
001LF10007046	NLOB112	4.5
001LF10007046	NLOB118	13.5
001LF10007046	NLOB122	15
001LF10007046	NLOI099	582
001LF10007046	NLOY119	52.5
001LF10007046	NLOZ116	87
001LF10007046	NLOZ117	6
001LF10007046	NLOZ118	375
001LF10007046	NLOZ119	846
001LF10007046	NLOZ120	189
001LF10007046	NLOZ122	153
001LF10007047	NLOA054	136.5
001LF10007047	NLOA055	33
001LF10007047	NLOA142	198
001LF10007047	NLOA143	696
001LF10007047	NLOA144	1198.5
001LF10007047	NLOA145	142.5
001LF10007047	NLOA146	1930.5
001LF10007047	NLOA148	1.5
001LF10007047	NLOA149	1.5
001LF10007047	NLOA353	1.5
001LF10007047	NLOB135	22.5
001LF10007047	NLOB136	280.5
001LF10007047	NLOB139	42
001LF10007047	NLOB140	6
001LF10007047	NLOB144	19.5
001LF10007047	NLOB145	207
001LF10007047	NLOB146	1728
001LF10007047	NLOB147	1.5
001LF10007047	NLOC136	18
001LF10007047	NLOC137	10.5
001LF10007047	NLOC139	18
001LF10007047	NLOF001	84
001LF10007047	NLOG126	30
001LF10007047	NLOG129	636
001LF10007047	NLOG334	3
001LF10007047	NLOG339	4.5
001LF10007047	NLOI099	177
001LF10007048	NLOA108	27
001LF10007048	NLOA109	130.5
001LF10007048	NLOA110	1273.5
001LF10007048	NLOA111	2035.5
001LF10007048	NLOB109	12
001LF10007048	NLOB110	7.5
001LF10007048	NLOB111	3
001LF10007048	NLOI099	138
001LF10007048	NLOZ108	3
001LF10007048	NLOZ109	52.5
001LF10007048	NLOZ110	352.5
001LF10007048	NLOZ111	285
001LF10007049	NLOH005	392.84
001LF10007049	NLOH007	524.6
001LF10007049	NLOI005	619.76
001LF10007049	NLOI006	702.72
001LF10007049	NLOI007	1546.96
001LF10007049	NLOJ007	117.12
001LF10007050	NLOG103	4.88
001LF10007050	NLOH103	1019.92
001LF10007050	NLOH104	168.36
001LF10007050	NLOI018	26.84
001LF10007050	NLOI099	309.88
001LF10007050	NLOI101	706.38
001LF10007050	NLOI102	1184.62
001LF10007050	NLOI103	2505.88
001LF10007050	NLOI104	721.02
001LF10007050	NLOJ102	122
001LF10007050	NLOJ103	95.16
001LF10007050	NLOJ104	34.16
001LF10007051	NLOH102	31.72
001LF10007051	NLOH103	468.48
001LF10007051	NLOI009	542.9
001LF10007051	NLOI010	51.24
001LF10007051	NLOI101	396.5
001LF10007051	NLOI102	662.46
001LF10007051	NLOI103	4427.38
001LF10007051	NLOJ011	6.1
001LF10007051	NLOJ101	264.74
001LF10007051	NLOJ102	97.6
001LF10007052	NLOG101	713.7
001LF10007052	NLOH101	608.78
001LF10007052	NLOI099	229.36
001LF10007052	NLOI101	1.22
001LF10007055	NLOG016	82
001LF10007055	NLOI099	65.6
001LF10007057	NLOI050	1346.88
001LF10007057	NLOI051	230.58
001LF10007057	NLOJ050	15.86
001LF10007058	NLOI050	635.62
001LF10007058	NLOJ050	35.38
001LF10007059	NLOH101	1.22
001LF10007059	NLOH102	2.44
001LF10007059	NLOH103	580.72
001LF10007059	NLOI099	70.76
001LF10007059	NLOI101	40.26
001LF10007059	NLOI103	893.04
001LF10007060	NLOI050	150.06
001LF10007063	NLOI099	29.04
001LF10007065	NLOB056	2
001LF10007066	NLOA021	8
001LF10007066	NLOB050	6
001LF10007067	NLOB050	14
001LF10007068	NLOB050	20
001LF10007069	NLOA001	34
001LF10007072	NLOA001	4
001LF10007073	NLOA010	139
001LF10007074	NLOA010	120
001LF10007075	NLOA001	150
001LF10007076	NLOA001	64
001LF10007077	NLOA129	8
001LF10007077	NLOF001	16
001LF10007077	NLOF002	6
001LF10007078	NLOF001	16
001LF10007078	NLOF002	16
001LF10007079	NLOA010	109
001LF10007080	NLOA001	384
001LF10007081	NLOA001	15
001LF10007082	NLOA001	358
001LF10007083	NLOA001	139
001LF10007084	NLOA010	34
001LF10007085	NLOA010	320
001LF10007086	NLOA010	167
001LF10007087	NLOA010	6
001LF10007088	NLOA010	9
001LF10007092	NLOA010	510
001LF10007093	NLOF001	16
001LF10007094	NLOA010	21
001LF10007095	NLOA010	616
001LF10007096	NLOA010	2
001LF10007097	NLOA010	21
001LF10007098	NLOA001	22
001LF10007099	NLOA001	4
001LF10007100	NLOA001	6
001LF10007102	NLOA001	1
001LF10007103	NLOA001	198
001LF10007104	NLOA001	24
001LF10007105	NLOA001	61
001LF10007106	NLOA010	135
001LF10007108	NLOA010	31
001LF10007109	NLOA010	1417
001LF10007110	NLOA010	61
001LF10007111	NLOA010	7
001LF10007112	NLOA010	36
001LF10007113	NLOA010	20
001LF10007114	NLOA010	87
001LF10007115	NLOA010	247
001LF10007116	NLOA010	140
001LF10007117	NLOA010	336
001LF10007118	NLOA001	21
001LF10007119	NLOA001	24
001LF10007120	NLOA001	24
001LF10007121	NLOA001	15
001LF10007122	NLOA001	20
001LF10007124	NLOA001	60
001LF10007189	NLOA010	8
001LF10007205	NLOA001	8
001LF10007206	NLOA010	98
001LF10007207	NLOA010	19
001LF10007208	NLOA010	95
001LF10007209	NLOA010	38
001LF10007210	NLOA001	12
001LF10007211	NLOA001	49
001LF10007212	NLOA001	8
001LF10007218	NLOF101	2184
001LF10007218	NLOF102	448
001LF10007218	NLOG101	3864
001LF10007218	NLOG102	616
001LF10007218	NLOH101	784
001LF10007218	NLOH102	112
001LF10007220	NLOA101	243
001LF10007220	NLOA103	60
001LF10007220	NLOA105	4.5
001LF10007220	NLOB105	58.5
001LF10007221	NLOA103	4.5
001LF10007221	NLOB101	39
001LF10007221	NLOB103	6
001LF10007221	NLOY105	216
001LF10007221	NLOZ105	288
001LF10007222	NLOA103	123
001LF10007222	NLOA104	72
001LF10007222	NLOB101	297
001LF10007222	NLOB104	46.5
001LF10007222	NLOB105	216
001LF10007222	NLOB106	9
001LF10007222	NLOB108	58.5
001LF10007222	NLOB109	144
001LF10007223	NLOA101	144
001LF10007223	NLOB101	471
001LF10007223	NLOB102	4.5
001LF10007224	NLOA101	72
001LF10007224	NLOA102	63
001LF10007224	NLOA103	135
001LF10007224	NLOA104	33
001LF10007224	NLOA105	1.5
001LF10007224	NLOB102	4.5
001LF10007224	NLOI099	489
001LF10007224	NLOZ103	568.5
001LF10007224	NLOZ105	15
001LF10007224	NLOZ106	25.5
001LF10007225	NLOA103	163.5
001LF10007225	NLOA104	154.5
001LF10007225	NLOA105	13.5
001LF10007225	NLOB101	43.5
001LF10007225	NLOI099	309
001LF10007225	NLOZ103	685.5
001LF10007225	NLOZ104	517.5
001LF10007226	NLOF101	174.46
001LF10007226	NLOG101	52.46
001LF10007226	NLOH102	204.96
001LF10007226	NLOI099	109.8
001LF10007226	NLOI101	34.16
001LF10007226	NLOI102	954.04
001LF10007226	NLOJ102	26.84
001LF10007228	NLOI099	138
001LF10007229	NLOI099	96
001LF10007230	NLOB004	18
001LF10007230	NLOI099	200
001LF10007233	NLOI099	18.72
001LF10007247	NLOA010	18
001LF10007249	NLOA010	4
001LF10007260	NLOA001	91
001LF10007260	NLOA010	356
001LF10007261	NLOA001	100
001LF10007262	NLOA001	233
001LF10007263	NLOA001	486
001LF10007264	NLOA010	210
001LF10007265	NLOA010	274
001LF10007266	NLOA010	113
001LF10007267	NLOA010	608
001LF10007268	NLOA010	305
001LF10007269	NLOA010	339
001LF10007270	NLOA010	629
001LF10007271	NLOA010	501
001LF10007273	NLOE001	58.8
001LF10007273	NLOI099	176.4
001LF10007274	NLOE003	58.8
001LF10007274	NLOG001	14.7
001LF10007274	NLOG004	147
001LF10007274	NLOI099	411.6
001LF10007275	NLOB102	38.64
001LF10007275	NLOB103	38.64
001LF10007275	NLOB105	66.24
001LF10007275	NLOB106	27.6
001LF10007275	NLOB107	16.56
001LF10007275	NLOI099	231.84
001LF10007276	NLOA107	13.8
001LF10007276	NLOB103	22.08
001LF10007276	NLOB104	24.84
001LF10007276	NLOB105	38.64
001LF10007276	NLOB107	19.32
001LF10007276	NLOI099	66.24
001LF10007279	NLOI099	270.48
001LF10007280	NLOB102	22.08
001LF10007280	NLOB104	13.8
001LF10007280	NLOB106	9.66
001LF10007280	NLOI099	99.36
001LF10007285	NLOA010	815
001LF10007286	NLOA010	556
001LF10007287	NLOA010	855
001LF10007288	NLOA010	437
001LF10007297	NLOA010	314
001LF10007298	NLOA010	135
001LF10007299	NLOA010	236
001LF10007300	NLOA010	234
001LF10007301	NLOA001	181
001LF10007301	NLOA010	119
001LF10007302	NLOA001	337
001LF10007302	NLOA010	40
001LF10007303	NLOA001	120
001LF10007306	NLOA001	26
001LF10007306	NLOI099	698
001LF10007306	NLOZ001	68
001LF10007308	NLOA002	52
001LF10007309	NLOA001	120
001LF10007309	NLOB001	22
001LF10007310	NLOA002	80
001LF10007310	NLOA003	40
001LF10007310	NLOI099	240
001LF10007311	NLOB001	60
001LF10007311	NLOB002	6
001LF10007312	NLOA001	40
001LF10007312	NLOB001	20
001LF10007312	NLOI099	40
001LF10007344	NLOA010	112
001LF10007345	NLOI099	150
001LF10007346	NLOI099	168
001LF10007400	NLOI099	44.28
001LF10007401	NLOG001	12.3
001LF10007401	NLOG002	36.9
001LF10007401	NLOI099	59.04
001LF10007402	NLOB001	132.84
001LF10007402	NLOB002	44.28
001LF10007402	NLOI099	118.08
001LF10007403	NLOB001	39.36
001LF10007403	NLOB002	12.3
001LF10007403	NLOB003	44.28
001LF10007403	NLOB004	19.68
001LF10007403	NLOI099	86.1
001LF10007404	NLOB001	36.9
001LF10007404	NLOB002	83.64
001LF10007404	NLOI099	108.24
001LF10007405	NLOB001	44.28
001LF10007405	NLOB002	12.3
001LF10007405	NLOB003	44.28
001LF10007405	NLOB004	31.98
001LF10007405	NLOI099	152.52
001LF10012463	NLOB103	49.68
001LF10012463	NLOB104	19.32
001LF10012463	NLOB105	234.6
001LF10012463	NLOB106	99.36
001LF10012463	NLOI099	149.04
001LF10012478	NLOB001	4.84
001LF20000179	NLOG009	5
001LF20000179	NLOG101	1903.75
001LF20000179	NLOI099	38.75
001LF20000180	NLOG006	11.25
001LF20000181	NLOG026	6.25
001LF20000181	NLOG027	15470
001LF20000181	NLOG101	786.25
001LF20000182	NLOG013	396.25
001LF20000182	NLOG101	1693.75
001LF20000184	NLOG012	1123.75
001LF20000193	NLOG805	100
001LF20000194	NLOG014	250
001LF20000195	NLOG023	33.75
001LF20000195	NLOG821	1.25
001LF20000195	NLOG822	725
001LF20000196	NLOG026	185
001LF20000198	NLOG027	140
001LF20000222	NLOG035	2822.5
001LF20000338	NLOG331	9
001LF20000338	NLOG820	3
001LF20000338	NLOH331	2
001LF20000339	NLOG031	65
001LF20000486	NLOH716	1200
001LF20000493	NLOF025	16.94
001LF20000493	NLOG023	73.92
001LF20000493	NLOG024	748.44
001LF20000524	NLOG306	4
001LF20000524	NLOG307	2
001LF20000524	NLOG308	11
001LF20000526	NLOG327	9
001LF20000526	NLOI099	48
001LF20000530	NLOG804	1440
001LF20000530	NLOH301	293
001LF20000531	NLOG305	173
001LF20000531	NLOH302	408
001LF20000532	NLOG319	467
001LF20000532	NLOG321	4
001LF20000532	NLOG818	3
001LF20000532	NLOG819	178
001LF20000533	NLOG324	2
001LF20000533	NLOG326	3733
001LF20000534	NLOG327	4
001LF20000536	NLOG327	2
001LF20000536	NLOG335	77
001LF20000536	NLOI399	360
001LF20000537	NLOG334	821
001LF20000549	NLOG306	14
001LF20000549	NLOG309	1
001LF20000550	NLOG014	256
001LF20000551	NLOG320	2
001LF20000551	NLOG325	2
001LF20000551	NLOG326	1
001LF20000551	NLOG327	50
001LF20000551	NLOG334	2
001LF20000551	NLOI899	100
001LF20000552	NLOG005	44
001LF20000552	NLOG310	7
001LF20000552	NLOG312	1
001LF20000552	NLOG313	4
001LF20000553	NLOG024	288
001LF20000554	NLOG312	1
001LF20000554	NLOI099	120
001LF20000555	NLOG305	80
001LF20000557	NLOG323	4
001LF20000558	NLOG321	64
001LF20000558	NLOG322	153
001LF20000558	NLOG326	1
001LF20000558	NLOH817	52
001LF20000559	NLOG313	112
001LF20000559	NLOG327	3
001LF20000562	NLOG323	10
001LF20000562	NLOG334	142
001LF20000562	NLOG335	6
001LF20000564	NLOG330	2
001LF20000564	NLOG331	2
001LF20000578	NLOG007	32.55
001LF20000578	NLOG008	819.17
001LF20000578	NLOG009	943.8
001LF20000578	NLOG806	488.07
001LF20000578	NLOK201	114.7
001LF20000578	NLOL202	1348.5
001LF20000581	NLOG011	955.9
001LF20000581	NLOG012	1674.64
001LF20000581	NLOG013	1914.22
001LF20000581	NLOG014	1116.83
001LF20000581	NLOG015	376.31
001LF20000581	NLOG017	2890.69
001LF20000581	NLOH011	4.84
001LF20000581	NLOH012	76.23
001LF20000581	NLOH017	135.52
001LF20000581	NLOJ206	49.6
001LF20000581	NLOK202	455.7
001LF20000581	NLOK203	58.9
001LF20000581	NLOK204	65.1
001LF20000581	NLOK205	996.65
001LF20000581	NLOK206	775
001LF20000581	NLOK806	112.53
001LF20000581	NLOL205	69.75
001LF20000581	NLOL206	12.4
001LF20000581	NLOL805	215.45
001LF20000582	NLOF704	31
001LF20000582	NLOG010	26.62
001LF20000582	NLOG011	7.26
001LF20000582	NLOG101	51.24
001LF20000582	NLOG102	75.64
001LF20000582	NLOH101	375.76
001LF20000582	NLOI101	46.36
001LF20000582	NLOI299	260.4
001LF20000582	NLOL890	170.5
001LF20000582	NLOM103	117.12
001LF20000582	NLON103	527.04
001LF20000603	NLOG009	457.38
001LF20000604	NLOG006	773.45
001LF20000604	NLOG705	3.66
001LF20000604	NLOH006	1026.1
001LF20000605	NLOG402	2949.84
001LF20000606	NLOF011	35.09
001LF20000606	NLOG010	4.84
001LF20000606	NLOG011	2236.08
001LF20000606	NLOI099	14.52
001LF20000613	NLOG008	35.65
001LF20000657	NLOG012	2.42
001LF20000657	NLOG712	32.94
001LF20000664	NLOG020	200.86
001LF20000664	NLOG720	669.13
001LF20000665	NLOF015	1.21
001LF20000665	NLOG014	15.73
001LF20000665	NLOG015	1263.24
001LF20000666	NLOG014	1076.9
001LF20000666	NLOG015	4001.47
001LF20000667	NLOF010	287.98
001LF20000667	NLOF011	174.24
001LF20000667	NLOG010	1594.78
001LF20000667	NLOG011	290.4
001LF20000667	NLOH010	22.99
001LF20000668	NLOG004	212.67
001LF20000668	NLOG005	290.4
001LF20000668	NLOG006	1958.99
001LF20000669	NLOG011	516.67
001LF20000669	NLOG012	976.47
001LF20000669	NLOG710	116.25
001LF20000712	NLOF073	49.95
001LF20000712	NLOF075	527.85
001LF20000712	NLOF076	29.7
001LF20000712	NLOG072	3385.8
001LF20000712	NLOG073	2376
001LF20000712	NLOG075	7407.45
001LF20000712	NLOG077	4.05
001LF20000712	NLOG366	5.4
001LF20000712	NLOG371	6.75
001LF20000712	NLOH075	62.1
001LF20000714	NLOG852	4.05
001LF20000719	NLOG101	3064.5
001LF20000719	NLOI099	56.7
001LF20000721	NLOG081	1.35
001LF20000721	NLOG101	5675.4
001LF20000721	NLOG102	8480.7
001LF20000721	NLOG103	2.7
001LF20000721	NLOG104	2550.15
001LF20000722	NLOG059	1368.9
001LF20000722	NLOG351	17
001LF20000722	NLOG355	14.85
001LF20000732	NLOG051	206.55
001LF20000733	NLOD102	33.75
001LF20000733	NLOE101	388.8
001LF20000733	NLOE102	950.4
001LF20000733	NLOF063	253.8
001LF20000733	NLOF064	450.9
001LF20000733	NLOF065	259.2
001LF20000733	NLOF101	2470.5
001LF20000733	NLOF102	1692.9
001LF20000733	NLOF364	203.85
001LF20000733	NLOG061	978.75
001LF20000733	NLOG063	113.4
001LF20000733	NLOG064	1158.3
001LF20000733	NLOG101	218.7
001LF20000733	NLOG102	801.9
001LF20000733	NLOG361	324
001LF20000733	NLOH063	105.3
001LF20000735	NLOF355	37.8
001LF20000741	NLOF101	796.5
001LF20000741	NLOG071	1202.85
001LF20000741	NLOG101	494.1
001LF20000741	NLOH101	78.3
001LF20000741	NLOI099	64.8
001LF20000742	NLOF059	1057.05
001LF20000742	NLOF060	105.3
001LF20000742	NLOG057	1818.45
001LF20000742	NLOG059	1333.8
001LF20000742	NLOG060	1811.7
001LF20000742	NLOG360	846.45
001LF20000743	NLOF063	180.9
001LF20000743	NLOG061	110.7
001LF20000743	NLOG063	3550.5
001LF20000769	NLOG067	68.85
001LF20000769	NLOG074	2459.7
001LF20000769	NLOG075	5.4
001LF20000770	NLOD105	10.8
001LF20000770	NLOE102	5.4
001LF20000770	NLOE104	54
001LF20000770	NLOE105	199.8
001LF20000770	NLOF062	32.4
001LF20000770	NLOF101	259.2
001LF20000770	NLOF102	313.2
001LF20000770	NLOF103	35.1
001LF20000770	NLOF104	337.5
001LF20000770	NLOF105	1017.9
001LF20000770	NLOG057	4.05
001LF20000770	NLOG058	373.95
001LF20000770	NLOG061	32.4
001LF20000770	NLOG062	40.5
001LF20000770	NLOG101	8.1
001LF20000770	NLOG102	129.6
001LF20000770	NLOG103	6.75
001LF20000770	NLOG104	14.85
001LF20000770	NLOG105	653.4
001LF20000770	NLOH101	137.7
001LF20000770	NLOH103	59.4
001LF20000770	NLOI099	114.75
001LF20000947	NLOF101	21.6
001LF20000947	NLOG064	2.7
001LF20000947	NLOG068	355.05
001LF20000947	NLOG101	438.75
001LF20000947	NLOH101	475.2
001LF20000947	NLOI099	81
001LF20000947	NLOI399	16.2
001LF20000948	NLOE101	133.65
001LF20000948	NLOF101	27
001LF20000948	NLOF102	734.4
001LF20000948	NLOG102	164.7
001LF20001086	NLOG005	97
001LF20001087	NLOA001	177
001LF20001103	NLOG004	309
001LF20001112	NLOG019	3
001LF20001112	NLOG023	80
001LF20001112	NLOG055	28
001LF20001113	NLOG024	442
001LF20001113	NLOG026	362
001LF20001114	NLOG011	3
001LF20001114	NLOG020	39
001LF20001128	NLOG005	18
001LF20001128	NLOG026	524
001LF20001128	NLOG055	94
001LF20001129	NLOG016	1102
001LF20001158	NLOG700	7250
001LF20001160	NLOG213	783
001LF20001160	NLOG750	10069.8
001LF20001160	NLOI799	118
001LF20001161	NLOG213	1564
001LF20001161	NLOG701	907
001LF20001163	NLOG215	2685
001LF20001191	NLOG203	731
001LF20001191	NLOG214	628
001LF20001191	NLOG700	3721
001LF20001191	NLOI099	286
001LF20001193	NLOG213	1632
001LF20001193	NLOG750	4461
001LF20001194	NLOG216	493
001LF20001194	NLOG700	2505
001LF20001195	NLOG701	1632
001LF20001196	NLOG700	4194
001LF20001220	NLOG005	23763
001LF20001220	NLOG014	273
001LF20001220	NLOI099	2184
001LF20001221	NLOG014	4242
001LF20001222	NLOG013	5343
001LF20001222	NLOG101	5374
001LF20001222	NLOG102	3806
001LF20001222	NLOG704	860
001LF20001222	NLOI099	4940
001LF20001222	NLOI899	104
001LF20001223	NLOG013	988
001LF20001223	NLOG015	10891
001LF20001223	NLOI099	2795
001LF20001224	NLOG501	1638
001LF20001225	NLOG014	494
001LF20001226	NLOG014	352
001LF20001226	NLOG015	4698
001LF20001227	NLOG015	6214
001LF20001228	NLOG004	794
001LF20001228	NLOG101	1851
001LF20001228	NLOG703	195
001LF20001228	NLOI099	195
001LF20001228	NLOI799	616
001LF20001228	NLOI899	1534
001LF20001229	NLOG006	4738
001LF20001229	NLOI099	2483
001LF20001230	NLOG801	2223
001LF20001231	NLOG014	1810
001LF20001336	NLOA900	52.92
001LF20001336	NLOG817	6.48
001LF20001336	NLOG821	1886.76
001LF20001337	NLOG001	15.12
001LF20001338	NLOA090	461.16
001LF20001338	NLOG820	1050.84
001LF20001339	NLOG822	808.92
001LF20001341	NLOG001	137.16
001LF20001341	NLOG002	168.48
001LF20001341	NLOG003	897.48
001LF20001341	NLOG004	138.24
001LF20001341	NLOG005	1224.72
001LF20001341	NLOG006	894.24
001LF20001341	NLOG007	475.2
001LF20001341	NLOG008	1.08
001LF20001341	NLOG011	29.16
001LF20001341	NLOG015	900.72
001LF20001342	NLOG005	871.56
001LF20001342	NLOG007	1036.8
001LF20001342	NLOG008	66.96
001LF20001368	NLOA017	64.8
001LF20001368	NLOA018	1176.48
001LF20001399	NLOA872	545
001LF20001595	NLOG817	293
001LF20001597	NLOG811	1360
001LF20001597	NLOG819	555
001LF20001598	NLOG818	652
001LF20001599	NLOG320	60
001LF20001601	NLOG317	2
001LF20001601	NLOG318	1
001LF20001601	NLOG319	5
001LF20001602	NLOG388	160
001LF20001602	NLOG389	180
001LF20001602	NLOG397	44
001LF20001605	NLOG319	59
001LF20001605	NLOG320	23
001LF20001605	NLOG919	2
001LF20001606	NLOG322	3
001LF20001607	NLOA405	28
001LF20001607	NLOY813	90
001LF20001608	NLOA807	10
001LF20001612	NLOA002	5
001LF20001624	NLOA802	2
001LF20001624	NLOA859	10
001LF20001636	NLOG006	20
001LF20001636	NLOG011	12
001LF20001636	NLOG036	7
001LF20001636	NLOG702	227
001LF20001636	NLOG811	1
001LF20001637	NLOG423	9
001LF20001637	NLOG702	320
001LF20001637	NLOG808	96
001LF20001638	NLOG010	24
001LF20001638	NLOG011	66
001LF20001638	NLOG426	3
001LF20001638	NLOG701	242
001LF20001638	NLOG807	101
001LF20001638	NLOG810	3
001LF20001639	NLOG015	29
001LF20001639	NLOG504	76
001LF20001639	NLOG702	54
001LF20001639	NLOG804	156
001LF20001639	NLOG809	354
001LF20001640	NLOG833	2
001LF20001640	NLOI099	18
001LF20001641	NLOG432	2
001LF20001641	NLOG436	1
001LF20001641	NLOG731	252
001LF20001641	NLOG736	468
001LF20001641	NLOG823	1
001LF20001642	NLOG041	24
001LF20001642	NLOG432	5
001LF20001642	NLOG435	8
001LF20001642	NLOG441	369
001LF20001642	NLOG732	9
001LF20001642	NLOG735	624
001LF20001642	NLOG821	3
001LF20001642	NLOG836	33
001LF20001643	NLOG426	223
001LF20001643	NLOG726	62
001LF20001645	NLOG423	59
001LF20001646	NLOG426	15
001LF20001647	NLOG004	8
001LF20001647	NLOG009	4
001LF20001647	NLOG823	66
001LF20001680	NLOF001	46
001LF20001685	NLOG050	21
001LF20001686	NLOG053	32
001LF20001745	NLOG129	11.73
001LF20001748	NLOF703	13
001LF20001748	NLOG003	142
001LF20001749	NLOG501	1037
001LF20001931	NLOE101	18.9
001LF20001931	NLOF076	6.75
001LF20001931	NLOF101	583.2
001LF20001931	NLOG074	3003.75
001LF20001931	NLOG077	240.3
001LF20001931	NLOG079	550.8
001LF20001931	NLOG101	1120.5
001LF20001931	NLOI099	129.6
001LF20001934	NLOF068	59.4
001LF20001934	NLOG064	35.1
001LF20001934	NLOG067	6.75
001LF20001934	NLOG068	4293
001LF20001934	NLOH067	29.7
001LF20001934	NLOH068	39.15
001LF20001939	NLOG055	4
001LF20002078	NLOG001	61.2
001LF20002085	NLOF003	15.73
001LF20002085	NLOF101	696.96
001LF20002085	NLOF102	13.31
001LF20002085	NLOF103	58.08
001LF20002085	NLOG003	77.44
001LF20002085	NLOG101	1038.18
001LF20002085	NLOG102	162.14
001LF20002085	NLOG103	464.64
001LF20002085	NLOH101	302.5
001LF20002085	NLOH102	58.08
001LF20002085	NLOH103	174.24
001LF20002085	NLOI099	77.44
001LF20002086	NLOF002	7.65
001LF20002086	NLOG001	73.44
001LF20002086	NLOG002	514.08
001LF20002086	NLOH002	93.33
001LF20002086	NLOI099	64.26
001LF20002087	NLOG001	898.11
001LF20002087	NLOH001	192.78
001LF20002089	NLOF003	176.85
001LF20002089	NLOG003	259.2
001LF20002089	NLOG802	32.4
001LF20002089	NLOH003	28.35
001LF20002089	NLOH802	45.9
001LF20002093	NLOG003	1036.8
001LF20002093	NLOH003	16.2
001LF20002094	NLOH001	275.4
001LF20002094	NLOI001	64
001LF20002094	NLOY001	64
001LF20002095	NLOF002	72.9
001LF20002095	NLOG002	791.1
001LF20002095	NLOH002	139.05
001LF20002386	NLOG053	103
001LF20002390	NLOI099	3200
001LF20002433	NLOG450	102
001LF20002470	NLOH055	3.63
001LF20002470	NLOH056	4.84
001LF20002470	NLOH356	8.47
001LF20002478	NLOG351	33.66
001LF20002583	NLOE018	674
001LF20002583	NLOF018	245
001LF20002583	NLOF019	883
001LF20002583	NLOG019	4115
001LF20002583	NLOH019	960
001LF20002585	NLOC016	253
001LF20002585	NLOD016	4913
001LF20002585	NLOF013	5
001LF20002585	NLOF014	1418
001LF20002585	NLOG013	3945
001LF20002585	NLOH013	792
001LF20002586	NLOE020	5163
001LF20002586	NLOF021	2970
001LF20002587	NLOE009	7
001LF20002587	NLOF009	335
001LF20002587	NLOF010	665
001LF20002587	NLOG008	498
001LF20002588	NLOG022	3
001LF20002588	NLOG028	989
001LF20002588	NLOG029	2391
001LF20002588	NLOG030	2
001LF20002588	NLOG031	50
001LF20002588	NLOG032	4195
001LF20002588	NLOH027	4061
001LF20002588	NLOH028	746
001LF20002588	NLOH029	2955
001LF20002588	NLOH030	346
001LF20002588	NLOH032	3426
001LF20002588	NLOI026	130
001LF20002588	NLOI027	2285
001LF20002588	NLOI029	13
001LF20002589	NLOE007	2
001LF20002589	NLOF005	40
001LF20002589	NLOI008	48
001LF20002590	NLOB021	1749
001LF20002590	NLOC021	1
001LF20002590	NLOD021	1521
001LF20002590	NLOE017	4
001LF20002590	NLOE021	220
001LF20002590	NLOF017	1412
001LF20002590	NLOF021	1112
001LF20002590	NLOG015	636
001LF20002590	NLOH016	1033
001LF20002591	NLOE012	406
001LF20002591	NLOE014	1
001LF20002591	NLOF012	2469
001LF20002591	NLOG010	12
001LF20002591	NLOH010	2
001LF20002594	NLOH007	718
001LF20002594	NLOI007	947
001LF20002635	NLOG107	8.16
001LF20002635	NLOG118	36.72
001LF20002635	NLOG119	227.46
001LF20002675	NLOG119	30.6
001LF20002675	NLOG121	1.02
001LF20002699	NLOH028	302.94
001LF20002699	NLOI026	157.59
001LF20002699	NLOI027	20.57
001LF20002699	NLOI028	794.07
001LF20002699	NLOJ027	321.3
001LF20002699	NLOJ028	1621.8
001LF20002701	NLOH029	182.07
001LF20002701	NLOH031	755.04
001LF20002701	NLOH426	41.31
001LF20002701	NLOI031	1380.61
001LF20002703	NLOB027	2060.63
001LF20002703	NLOC027	21.78
001LF20002703	NLOG026	29.04
001LF20002703	NLOH026	217.8
001LF20002703	NLOI024	9.18
001LF20002704	NLOH014	192.78
001LF20002704	NLOH015	45.9
001LF20002704	NLOH016	1604.97
001LF20002704	NLOI016	2426.58
001LF20002704	NLOJ016	570.69
001LF20002713	NLOD001	1.21
001LF20002713	NLOG360	2.42
001LF20002714	NLOC002	3.63
001LF20002715	NLOG360	29.04
001LF20002719	NLOG051	1152.09
001LF20002719	NLOH051	192.78
001LF20002719	NLOH053	266.22
001LF20002719	NLOH351	578.34
001LF20002721	NLOF053	71.91
001LF20002721	NLOH353	19.89
001LF20002731	NLOG857	2276.64
001LF20002732	NLOG352	22.95
001LF20002732	NLOG853	979.2
001LF20002755	NLOC002	1.21
001LF20002755	NLOG364	1.53
001LF20002759	NLOG056	89.54
001LF20002759	NLOG852	10.71
001LF20002759	NLOI099	13.77
001LF20002760	NLOG374	26.62
001LF20002761	NLOG360	595.32
001LF20002762	NLOD317	2
001LF20002762	NLOE318	85
001LF20002762	NLOF311	3
001LF20002762	NLOF316	2
001LF20002762	NLOG315	5
001LF20002762	NLOG316	491
001LF20002764	NLOD324	5
001LF20002764	NLOE323	13
001LF20002764	NLOE325	8
001LF20002764	NLOF322	4
001LF20002764	NLOH320	3
001LF20002765	NLOG318	2
001LF20002765	NLOH317	2
001LF20002765	NLOH320	3
001LF20002766	NLOD311	93
001LF20002766	NLOF307	3
001LF20002767	NLOF336	5
001LF20002767	NLOF337	3
001LF20002767	NLOI099	258
001LF20002768	NLOG311	2
001LF20002768	NLOG391	7
001LF20002768	NLOH311	4
001LF20002768	NLOH312	65
001LF20002768	NLOI310	2
001LF20002769	NLOD317	2
001LF20002771	NLOE325	1
001LF20002772	NLOG318	2
001LF20002772	NLOG322	1
001LF20002772	NLOH317	1
001LF20002772	NLOH320	2
001LF20002773	NLOF305	1
001LF20002774	NLOF302	13
001LF20002775	NLOE308	3
[truncated: 16,139 more rows]
