# Supplementary material for: Methodology and model-based DSS to managing the reallocation of inventory to orders in LHP situations. Application to the ceramics sector
Source: PLoS One. 2019 Jul 11;14(7):e0219433. doi: 10.1371/journal.pone.0219433 (PMC6622491; doi:10.1371/journal.pone.0219433)
Supplement: S4 File — (XLSX) [file pone.0219433.s004.xlsx]

## Sheet: Producto
ProductCode
10000146001LF
10000147001LF
10000638001LF
10000673001LF
10000703001LF
10000704001LF
10000705001LF
10000788001LF
10000789001LF
10000790001LF
10000791001LF
10000792001LF
10000926001LF
10001646001LF
10001647001LF
10001648001LF
10001649001LF
10001652001LF
10001654001LF
10001794001LF
10001795001LF
10001796001LF
10002027001LF
10002127001LF
10002128001LF
10002149001LF
10002164001LF
10002457001LF
10002458001LF
10002549001LF
10002861001LF
10002867001LF
10003051001LF
10003052001LF
10003053001LF
10003188001LF
10003189001LF
10003190001LF
10004591001LF
10004593001LF
10004596001LF
10004617001LF
10004618001LF
10004693001LF
10004694001LF
10004700001LF
10004705001LF
10004706001LF
10004797001LF
10004798001LF
10004875001LF
10004876001LF
10005028001LF
10005031001LF
10005032001LF
10005033001LF
10005035001LF
10005036001LF
10005038001LF
10005039001LF
10005050001LF
10005051001LF
10005065001LF
10005066001LF
10005068001LF
10005073001LF
10005336001LF
10005337001LF
10005338001LF
10005339001LF
10005451001LF
10005452001LF
10005470001LF
10005691001LF
10005695001LF
10005708001LF
10005710001LF
10005711001LF
10005722001LF
10005810001LF
10005818001LF
10005821001LF
10005822001LF
10005826001LF
10005827001LF
10005828001LF
10005847001LF
10006034001LF
10006035001LF
10006036001LF
10006040001LF
10006053001LF
10006054001LF
10006055001LF
10006062001LF
10006072001LF
10006080001LF
10006081001LF
10006082001LF
10006085001LF
10006089001LF
10006090001LF
10006092001LF
10006093001LF
10006094001LF
10006098001LF
10006102001LF
10006103001LF
10006104001LF
10006106001LF
10006107001LF
10006109001LF
10006114001LF
10006123001LF
10006126001LF
10006127001LF
10006128001LF
10006129001LF
10006219001LF
10006310001LF
10006341001LF
10006342001LF
10006344001LF
10006398001LF
10006399001LF
10006400001LF
10006401001LF
10006402001LF
10006403001LF
10006404001LF
10006405001LF
10006406001LF
10006410001LF
10006411001LF
10006412001LF
10006413001LF
10006414001LF
10006415001LF
10006416001LF
10006417001LF
10006418001LF
10006419001LF
10006420001LF
10006421001LF
10006422001LF
10006423001LF
10006424001LF
10006425001LF
10006426001LF
10006427001LF
10006428001LF
10006429001LF
10006430001LF
10006431001LF
10006432001LF
10006437001LF
10006438001LF
10006439001LF
10006440001LF
10006441001LF
10006442001LF
10006443001LF
10006444001LF
10006445001LF
10006446001LF
10006461001LF
10006462001LF
10006463001LF
10006464001LF
10006475001LF
10006478001LF
10006480001LF
10006481001LF
10006485001LF
10006492001LF
10006493001LF
10006494001LF
10006495001LF
10006496001LF
10006498001LF
10006499001LF
10006500001LF
10006501001LF
10006507001LF
10006508001LF
10006509001LF
10006510001LF
10006511001LF
10006512001LF
10006513001LF
10006514001LF
10006657001LF
10006660001LF
10006661001LF
10006666001LF
10006679001LF
10006680001LF
10006681001LF
10006696001LF
10006697001LF
10006700001LF
10006721001LF
10006722001LF
10006762001LF
10006763001LF
10006764001LF
10006765001LF
10006766001LF
10006767001LF
10006768001LF
10006769001LF
10006770001LF
10006771001LF
10006774001LF
10006775001LF
10006776001LF
10006777001LF
10006780001LF
10006781001LF
10006784001LF
10006785001LF
10006786001LF
10006793001LF
10006797001LF
10006800001LF
10006801001LF
10006802001LF
10006803001LF
10006804001LF
10006806001LF
10006807001LF
10006808001LF
10006809001LF
10006850001LF
10006891001LF
10006892001LF
10006893001LF
10006894001LF
10006895001LF
10006896001LF
10006897001LF
10006905001LF
10006906001LF
10006913001LF
10006917001LF
10006920001LF
10006921001LF
10006923001LF
10006924001LF
10006925001LF
10006927001LF
10006928001LF
10006929001LF
10006939001LF
10006940001LF
10006941001LF
10006942001LF
10006946001LF
10006949001LF
10006950001LF
10006953001LF
10006954001LF
10006955001LF
10006956001LF
10006957001LF
10006958001LF
10006960001LF
10006961001LF
10006963001LF
10006965001LF
10006966001LF
10006967001LF
10006968001LF
10006969001LF
10006974001LF
10006975001LF
10006981001LF
10007021001LF
10007022001LF
10007023001LF
10007024001LF
10007025001LF
10007026001LF
10007027001LF
10007028001LF
10007029001LF
10007030001LF
10007031001LF
10007032001LF
10007033001LF
10007034001LF
10007035001LF
10007036001LF
10007037001LF
10007038001LF
10007039001LF
10007040001LF
10007041001LF
10007042001LF
10007043001LF
10007044001LF
10007045001LF
10007046001LF
10007047001LF
10007048001LF
10007049001LF
10007050001LF
10007051001LF
10007052001LF
10007055001LF
10007057001LF
10007058001LF
10007059001LF
10007060001LF
10007063001LF
10007065001LF
10007066001LF
10007067001LF
10007068001LF
10007069001LF
10007072001LF
10007073001LF
10007074001LF
10007075001LF
10007076001LF
10007077001LF
10007078001LF
10007079001LF
10007080001LF
10007081001LF
10007082001LF
10007083001LF
10007084001LF
10007085001LF
10007086001LF
10007087001LF
10007088001LF
10007092001LF
10007093001LF
10007094001LF
10007095001LF
10007096001LF
10007097001LF
10007098001LF
10007099001LF
10007100001LF
10007102001LF
10007103001LF
10007104001LF
10007105001LF
10007106001LF
10007108001LF
10007109001LF
10007110001LF
10007111001LF
10007112001LF
10007113001LF
10007114001LF
10007115001LF
10007116001LF
10007117001LF
10007118001LF
10007119001LF
10007120001LF
10007121001LF
10007122001LF
10007124001LF
10007189001LF
10007205001LF
10007206001LF
10007207001LF
10007208001LF
10007209001LF
10007210001LF
10007211001LF
10007212001LF
10007218001LF
10007220001LF
10007221001LF
10007222001LF
10007223001LF
10007224001LF
10007225001LF
10007226001LF
10007228001LF
10007229001LF
10007230001LF
10007233001LF
10007247001LF
10007249001LF
10007260001LF
10007261001LF
10007262001LF
10007263001LF
10007264001LF
10007265001LF
10007266001LF
10007267001LF
10007268001LF
10007269001LF
10007270001LF
10007271001LF
10007273001LF
10007274001LF
10007275001LF
10007276001LF
10007279001LF
10007280001LF
10007285001LF
10007286001LF
10007287001LF
10007288001LF
10007297001LF
10007298001LF
10007299001LF
10007300001LF
10007301001LF
10007302001LF
10007303001LF
10007306001LF
10007308001LF
10007309001LF
10007310001LF
10007311001LF
10007312001LF
10007344001LF
10007345001LF
10007346001LF
10007400001LF
10007401001LF
10007402001LF
10007403001LF
10007404001LF
10007405001LF
10012463001LF
10012478001LF
20000179001LF
20000180001LF
20000181001LF
20000182001LF
20000184001LF
20000193001LF
20000194001LF
20000195001LF
20000196001LF
20000198001LF
20000222001LF
20000338001LF
20000339001LF
20000486001LF
20000493001LF
20000524001LF
20000526001LF
20000527001LF
20000530001LF
20000531001LF
20000532001LF
20000533001LF
20000534001LF
20000536001LF
20000537001LF
20000549001LF
20000550001LF
20000551001LF
20000552001LF
20000553001LF
20000554001LF
20000555001LF
20000557001LF
20000558001LF
20000559001LF
20000562001LF
20000564001LF
20000578001LF
20000581001LF
20000582001LF
20000603001LF
20000604001LF
20000605001LF
20000606001LF
20000613001LF
20000657001LF
20000664001LF
20000665001LF
20000666001LF
20000667001LF
20000668001LF
20000669001LF
20000712001LF
20000714001LF
20000719001LF
20000721001LF
20000722001LF
20000732001LF
20000733001LF
20000735001LF
20000741001LF
20000742001LF
20000743001LF
20000769001LF
20000770001LF
20000947001LF
20000948001LF
20001086001LF
20001087001LF
20001103001LF
20001112001LF
20001113001LF
20001114001LF
20001128001LF
20001129001LF
20001158001LF
20001160001LF
20001161001LF
20001163001LF
20001191001LF
20001193001LF
20001194001LF
20001195001LF
20001196001LF
20001220001LF
20001221001LF
20001222001LF
20001223001LF
20001224001LF
20001225001LF
20001226001LF
20001227001LF
20001228001LF
20001229001LF
20001230001LF
20001231001LF
20001336001LF
20001337001LF
20001338001LF
20001339001LF
20001341001LF
20001342001LF
20001368001LF
20001399001LF
20001595001LF
20001597001LF
20001598001LF
20001599001LF
20001601001LF
20001602001LF
20001603001LF
20001605001LF
20001606001LF
20001607001LF
20001608001LF
20001612001LF
20001624001LF
20001636001LF
20001637001LF
20001638001LF
20001639001LF
20001640001LF
20001641001LF
20001642001LF
20001643001LF
20001645001LF
20001646001LF
20001647001LF
20001680001LF
20001685001LF
20001686001LF
20001745001LF
20001748001LF
20001749001LF
20001931001LF
20001934001LF
20001939001LF
20002078001LF
20002085001LF
20002086001LF
20002087001LF
20002089001LF
20002093001LF
20002094001LF
20002095001LF
20002386001LF
20002390001LF
20002433001LF
20002470001LF
20002478001LF
20002562001LF
20002583001LF
20002585001LF
20002586001LF
20002587001LF
20002588001LF
20002589001LF
20002590001LF
20002591001LF
20002594001LF
20002635001LF
20002675001LF
20002699001LF
20002701001LF
20002703001LF
20002704001LF
20002713001LF
20002714001LF
20002715001LF
20002719001LF
20002721001LF
20002731001LF
20002732001LF
20002755001LF
20002759001LF
20002760001LF
20002761001LF
20002762001LF
20002764001LF
20002765001LF
20002766001LF
20002767001LF
20002768001LF
20002769001LF
20002771001LF
20002772001LF
20002773001LF
20002774001LF
20002775001LF
20002776001LF
20002778001LF
20002779001LF
20002780001LF
20002781001LF
20002782001LF
20002784001LF
20002785001LF
20002788001LF
20002789001LF
20002790001LF
20002791001LF
20002792001LF
20002793001LF
20002794001LF
20002795001LF
20002796001LF
20002800001LF
20002801001LF
20002818001LF
20002819001LF
20002821001LF
20002840001LF
20002852001LF
20002856001LF
20002859001LF
20002866001LF
20002895001LF
20002897001LF
20002898001LF
20002900001LF
20002903001LF
20002904001LF
20002905001LF
20002917001LF
20002918001LF
20002920001LF
20002922001LF
20002923001LF
20002925001LF
20002932001LF
20002933001LF
20002935001LF
20002937001LF
20002938001LF
20002940001LF
20002964001LF
20002965001LF
20002966001LF
20002967001LF
20002980001LF
20002981001LF
20002982001LF
20002984001LF
20002985001LF
20002989001LF
20002995001LF
20002996001LF
20002997001LF
20003011001LF
20003016001LF
20003021001LF
20003037001LF
20003038001LF
20003041001LF
20003042001LF
20003043001LF
20003052001LF
20003084001LF
20003085001LF
20003087001LF
20003088001LF
20003090001LF
20003095001LF
20003096001LF
20003098001LF
20003196001LF
20003225001LF
20003226001LF
20003227001LF
20003228001LF
20003230001LF
20003231001LF
20003235001LF
20003236001LF
20003237001LF
20003238001LF
20003267001LF
20003268001LF
20003270001LF
20003271001LF
20003302001LF
20003406001LF
20003435001LF
20003436001LF
20003449001LF
20003450001LF
20003455001LF
20003456001LF
20003457001LF
20003458001LF
20003460001LF
20003461001LF
20003464001LF
20003465001LF
20003466001LF
20003467001LF
20003468001LF
20003470001LF
20003471001LF
20003472001LF
20003490001LF
20003492001LF
20003493001LF
20003495001LF
20003496001LF
20003500001LF
20003501001LF
20003502001LF
20003503001LF
20003504001LF
20003505001LF
20003506001LF
20003507001LF
20003516001LF
20003517001LF
20003518001LF
20003519001LF
20003575001LF
20003576001LF
20003726001LF
20003728001LF
20003730001LF
20003731001LF
20003733001LF
20003780001LF
20003795001LF
20003798001LF
20003800001LF
20003801001LF
20003802001LF
20003803001LF
20003808001LF
20003858001LF
20003859001LF
20003862001LF
20003906001LF
20003907001LF
20003908001LF
20003909001LF
20003935001LF
20003936001LF
20003937001LF
20003938001LF
20004085001LF
20004087001LF
20004088001LF
20004090001LF
20004091001LF
20004094001LF
20004095001LF
20004105001LF
20004106001LF
20004107001LF
20004108001LF
20004109001LF
20004125001LF
20004177001LF
20004268001LF
20004299001LF
20004301001LF
20004302001LF
20004311001LF
20004312001LF
20004326001LF
20004327001LF
20004354001LF
20004364001LF
20004366001LF
20004367001LF
20004369001LF
20004414001LF
20004425001LF
20004427001LF
20004428001LF
20004441001LF
20004442001LF
20004459001LF
20004460001LF
20004461001LF
20004464001LF
20004468001LF
20004549001LF
20004551001LF
20004620001LF
20004672001LF
20004698001LF
20004699001LF
20004713001LF
20004714001LF
20004715001LF
20004717001LF
20004719001LF
20004720001LF
20004729001LF
20004730001LF
20004778001LF
20004779001LF
20004781001LF
20004783001LF
20004811001LF
20004813001LF
20004815001LF
20004816001LF
20004817001LF
20004819001LF
20004820001LF
20004822001LF
20004849001LF
20004897001LF
20004898001LF
20004899001LF
20004900001LF
20004901001LF
20004902001LF
20004909001LF
20004969001LF
20005135001LF
20005138001LF
20005139001LF
20005141001LF
20005142001LF
20005155001LF
20005156001LF
20005158001LF
20005159001LF
20005161001LF
20005164001LF
20005167001LF
20005169001LF
20005170001LF
20005172001LF
20005174001LF
20005176001LF
20005177001LF
20005179001LF
20005192001LF
20005248001LF
20005249001LF
20005262001LF
20005267001LF
20005268001LF
20005270001LF
20005377001LF
20005434001LF
20005486001LF
20005487001LF
20005493001LF
20005494001LF
20005495001LF
20005504001LF
20005523001LF
20005528001LF
20005529001LF
20005555001LF
20005557001LF
20005558001LF
20005568001LF
20005569001LF
20005573001LF
20005574001LF
20005575001LF
20005576001LF
20005577001LF
20005578001LF
20005579001LF
20005582001LF
20005584001LF
20005585001LF
20005586001LF
20005590001LF
20005591001LF
20005592001LF
20005596001LF
20005598001LF
20005602001LF
20005609001LF
20005610001LF
20005612001LF
20005613001LF
20005614001LF
20005615001LF
20005617001LF
20005618001LF
20005619001LF
20005620001LF
20005628001LF
20005641001LF
20005740001LF
20005741001LF
20005768001LF
20005773001LF
20005802001LF
20005803001LF
20005804001LF
20005805001LF
20005807001LF
20005814001LF
20005835001LF
20005836001LF
20005837001LF
20005839001LF
20005900001LF
20005901001LF
20005903001LF
20005982001LF
20005984001LF
20005985001LF
20005986001LF
20005987001LF
20005989001LF
20006035001LF
20006133001LF
20006146001LF
20006147001LF
20006148001LF
20006149001LF
20006157001LF
20006158001LF
20006161001LF
20006162001LF
20006163001LF
20006164001LF
20006167001LF
20006290001LF
20006291001LF
20006300001LF
20006303001LF
20006333001LF
20006384001LF
20006385001LF
20006386001LF
20006440001LF
20006441001LF
20006442001LF
20006443001LF
20006444001LF
20006449001LF
20006450001LF
20006451001LF
20006452001LF
20006469001LF
20006471001LF
20006472001LF
20006473001LF
20006477001LF
20006511001LF
20006512001LF
20006513001LF
20006514001LF
20006515001LF
20006516001LF
20006518001LF
20006519001LF
20006521001LF
20006522001LF
20006523001LF
20006601001LF
20006602001LF
20006603001LF
20006604001LF
20006605001LF
20006607001LF
20006608001LF
20006655001LF
20006728001LF
20006729001LF
20006731001LF
20006798001LF
20006799001LF
20006800001LF
20006804001LF
20006806001LF
20007047001LF
20007048001LF
20007290001LF
20007291001LF
20007475001LF
20007476001LF
20007478001LF
20007480001LF
20007481001LF
20007482001LF
20007485001LF
20007486001LF
20007487001LF
20007488001LF
20007489001LF
20007490001LF
20007491001LF
20007492001LF
20007510001LF
20007511001LF
20007512001LF
20007517001LF
20007518001LF
20007534001LF
20007536001LF
20007537001LF
20007538001LF
20007539001LF
20007541001LF
20007542001LF
20007543001LF
20007544001LF
20007545001LF
20007546001LF
20007547001LF
20007582001LF
20007583001LF
20007638001LF
20007639001LF
20007640001LF
20007641001LF
20007643001LF
20007644001LF
20007669001LF
20007670001LF
20007747001LF
20007748001LF
20007801001LF
20007803001LF
20007821001LF
20007822001LF
20007823001LF
20007825001LF
20007826001LF
20007827001LF
20007854001LF
20007856001LF
20007862001LF
20007865001LF
20007866001LF
20007868001LF
20007869001LF
20007870001LF
20007872001LF
20007873001LF
20007875001LF
20007880001LF
20007881001LF
20007882001LF
20007883001LF
20007885001LF
20007951001LF
20007952001LF
20007954001LF
20007955001LF
20007956001LF
20007957001LF
20007959001LF
20007961001LF
20007972001LF
20007985001LF
20008000001LF
20008002001LF
20008003001LF
20008004001LF
20008006001LF
20008007001LF
20008008001LF
20008009001LF
20008014001LF
20008035001LF
20008053001LF
20008054001LF
20008066001LF
20008089001LF
20008096001LF
20008101001LF
20008172001LF
20008173001LF
20008175001LF
20008176001LF
20008177001LF
20008178001LF
20008179001LF
20008181001LF
20008185001LF
20008201001LF
20008202001LF
20008297001LF
20008298001LF
20008300001LF
20008301001LF
20008302001LF
20008303001LF
20008304001LF
20008310001LF
20008311001LF
20008313001LF
20008315001LF
20008317001LF
20008320001LF
20008329001LF
20008330001LF
20008331001LF
20008345001LF
20008346001LF
20008347001LF
20008350001LF
20008363001LF
20008407001LF
20008408001LF
20008462001LF
20008463001LF
20008514001LF
20008547001LF
20008548001LF
20008575001LF
20008576001LF
20008577001LF
20008578001LF
20008579001LF
20008582001LF
20008583001LF
20008584001LF
20008585001LF
20008586001LF
20008587001LF
20008588001LF
20008589001LF
20008590001LF
20008593001LF
20008594001LF
20008595001LF
20008596001LF
20008597001LF
20008598001LF
20008599001LF
20008659001LF
20008660001LF
20008662001LF
20008663001LF
20008664001LF
20008854001LF
20009024001LF
20009075001LF
20009145001LF
20009170001LF
20009171001LF
20009354001LF
20009386001LF
20009409001LF
20009410001LF
20009411001LF
20009419001LF
20009420001LF
20009422001LF
20009423001LF
20009424001LF
20009425001LF
20009426001LF
20009427001LF
20009451001LF
20009452001LF
20009454001LF
20009455001LF
20009778001LF
20009781001LF
20009858001LF
20009860001LF
20009873001LF
20009876001LF
20009877001LF
20009882001LF
20009888001LF
20009889001LF
20009891001LF
20009892001LF
20009896001LF
20009902001LF
20009903001LF
20009917001LF
20009932001LF
20009974001LF
20009989001LF
20009990001LF
20009991001LF
20009992001LF
20009995001LF
20009996001LF
20010031001LF
20010032001LF
20010034001LF
20010035001LF
20010036001LF
20010037001LF
20010038001LF
20010039001LF
20010042001LF
20010043001LF
20010044001LF
20010045001LF
20010046001LF
20010050001LF
20010055001LF
20010062001LF
20010064001LF
20010066001LF
20010067001LF
20010069001LF
20010075001LF
20010082001LF
20010083001LF
20010084001LF
20010092001LF
20010093001LF
20010094001LF
20010101001LF
20010103001LF
20010105001LF
20010106001LF
20010107001LF
20010108001LF
20010110001LF
20010111001LF
20010114001LF
20010119001LF
20010120001LF
20010121001LF
20010129001LF
20010130001LF
20010131001LF
20010159001LF
20010161001LF
20010162001LF
20010164001LF
20010165001LF
20010167001LF
20010179001LF
20010182001LF
20010184001LF
20010186001LF
20010188001LF
20010189001LF
20010197001LF
20010200001LF
20010206001LF
20010209001LF
20010210001LF
20010221001LF
20010222001LF
20010223001LF
20010224001LF
20010225001LF
20010226001LF
20010227001LF
20010228001LF
20010230001LF
20010231001LF
20010232001LF
20010233001LF
20010235001LF
20010241001LF
20010242001LF
20010243001LF
20010276001LF
20010278001LF
20010283001LF
20010305001LF
20010307001LF
20010317001LF
20010321001LF
20010328001LF
20010329001LF
20010333001LF
20010349001LF
20010350001LF
20010351001LF
20010352001LF
20010353001LF
20010354001LF
20010355001LF
20010356001LF
20010357001LF
20010358001LF
20010359001LF
20010360001LF
20010361001LF
20010362001LF
20010363001LF
20010364001LF
20010366001LF
20010369001LF
20010371001LF
20010374001LF
20010375001LF
20010376001LF
20010377001LF
20010378001LF
20010379001LF
20010380001LF
20010381001LF
20010382001LF
20010394001LF
20010395001LF
20010396001LF
20010397001LF
20010398001LF
20010405001LF
20010407001LF
20010408001LF
20010409001LF
20010411001LF
20010417001LF
20010418001LF
20010420001LF
20010425001LF
20010428001LF
20010432001LF
20010434001LF
20010435001LF
20010437001LF
20010438001LF
20010440001LF
20010441001LF
20010443001LF
20010446001LF
20010466001LF
20010469001LF
20010483001LF
20010484001LF
20010485001LF
20010486001LF
20010487001LF
20010488001LF
20010502001LF
20010505001LF
20010506001LF
20010514001LF
20010515001LF
20010518001LF
20010519001LF
20010520001LF
20010525001LF
20010526001LF
20010528001LF
20010529001LF
20010530001LF
20010531001LF
20010532001LF
20010534001LF
20010535001LF
20010537001LF
20010540001LF
20010541001LF
20010542001LF
20010543001LF
20010544001LF
20010545001LF
20010546001LF
20010550001LF
20010552001LF
20010553001LF
20010554001LF
20010556001LF
20010560001LF
20010573001LF
20010575001LF
20010576001LF
20010577001LF
20010578001LF
20010581001LF
20010583001LF
20010591001LF
20010595001LF
20010598001LF
20010599001LF
20010620001LF
20010623001LF
20010624001LF
20010641001LF
20010642001LF
20010644001LF
20010646001LF
20010647001LF
20010656001LF
20010667001LF
20010668001LF
20010681001LF
20010682001LF
20010683001LF
20010684001LF
20010697001LF
20010698001LF
20010700001LF
20010709001LF
20010721001LF
20010722001LF
20010747001LF
20010750001LF
20010764001LF
20010774001LF
20010775001LF
20010778001LF
20010785001LF
20010803001LF
20010805001LF
20010807001LF
20010809001LF
20010810001LF
20010811001LF
20010812001LF
20010814001LF
20010816001LF
20010818001LF
20010819001LF
20010844001LF
20010845001LF
20010846001LF
20010848001LF
20010850001LF
20010851001LF
20010854001LF
20010855001LF
20010864001LF
20010865001LF
20010866001LF
20010867001LF
20010884001LF
20010887001LF
20010889001LF
20010890001LF
20010900001LF
20010932001LF
20010934001LF
20010937001LF
20010939001LF
20010940001LF
20010941001LF
20010942001LF
20010944001LF
20010946001LF
20010947001LF
20010950001LF
20010951001LF
20010957001LF
20010960001LF
20010964001LF
20010967001LF
20010969001LF
20010980001LF
20010981001LF
20010984001LF
20011020001LF
20011021001LF
20011022001LF
20011025001LF
20011028001LF
20011029001LF
20011030001LF
20011032001LF
20011039001LF
20011040001LF
20011062001LF
20011072001LF
20011073001LF
20011075001LF
20011079001LF
20011083001LF
20011084001LF
20011095001LF
20011096001LF
20011097001LF
20011099001LF
20011133001LF
20011135001LF
20011136001LF
20011140001LF
20011148001LF
20011154001LF
20011155001LF
20011156001LF
20011157001LF
20011158001LF
20011159001LF
20011160001LF
20011161001LF
20011162001LF
20011163001LF
20011164001LF
20011165001LF
20011186001LF
20011188001LF
20011189001LF
20011238001LF
20011239001LF
20011240001LF
20011261001LF
20011262001LF
20011270001LF
20011271001LF
20011285001LF
20011286001LF
20011287001LF
20011293001LF
20011294001LF
20011296001LF
20011309001LF
20011310001LF
20011311001LF
20011319001LF
20011323001LF
20011324001LF
20011326001LF
20011327001LF
20011329001LF
20011331001LF
20011332001LF
20011333001LF
20011340001LF
20011341001LF
20011344001LF
20011346001LF
20011347001LF
20011350001LF
20011355001LF
20011360001LF
20011361001LF
20011362001LF
20011363001LF
20011368001LF
20011371001LF
20011372001LF
20011373001LF
20011374001LF
20011376001LF
20011377001LF
20011379001LF
20011380001LF
20011381001LF
20011382001LF
20011383001LF
20011384001LF
20011386001LF
20011387001LF
20011388001LF
20011394001LF
20011395001LF
20011398001LF
20011399001LF
20011401001LF
20011402001LF
20011403001LF
20011404001LF
20011405001LF
20011406001LF
20011408001LF
20011418001LF
20011422001LF
20011457001LF
20011459001LF
20011504001LF
20011505001LF
20011506001LF
20011507001LF
20011508001LF
20011509001LF
20011514001LF
20011527001LF
20011554001LF
20011568001LF
20011569001LF
20011573001LF
20011574001LF
20011575001LF
20011576001LF
20011577001LF
20011579001LF
20011580001LF
20011581001LF
20011582001LF
20011583001LF
20011586001LF
20011590001LF
20011605001LF
20011610001LF
20011611001LF
20011613001LF
20011620001LF
20011634001LF
20011646001LF
20011652001LF
20011655001LF
20011660001LF
20011661001LF
20011662001LF
20011669001LF
20011672001LF
20011673001LF
20011674001LF
20011676001LF
20011677001LF
20011678001LF
20011679001LF
20011725001LF
20011742001LF
20011743001LF
20011744001LF
20011745001LF
20011746001LF
20011747001LF
20011756001LF
20011763001LF
20011774001LF
20011776001LF
20011778001LF
20011779001LF
20011784001LF
20011789001LF
20011800001LF
20011803001LF
20011804001LF
20011805001LF
20011806001LF
20011807001LF
20011808001LF
20011810001LF
20011811001LF
20011812001LF
20011871001LF
20011875001LF
20011876001LF
20011900001LF
20011903001LF
20011904001LF
20011907001LF
20011908001LF
20011909001LF
20011912001LF
20011925001LF
20011934001LF
20011945001LF
20011949001LF
20011950001LF
20011951001LF
20011953001LF
20011956001LF
20011971001LF
20011973001LF
20011974001LF
20011975001LF
20011976001LF
20011977001LF
20011978001LF
20011996001LF
20012004001LF
20012005001LF
20012006001LF
20012014001LF
20012016001LF
20012030001LF
20012032001LF
20012035001LF
20012036001LF
20012037001LF
20012039001LF
20012089001LF
20012108001LF
20012109001LF
20012114001LF
20012119001LF
20012120001LF
20012121001LF
20012122001LF
20012134001LF
20012135001LF
20012136001LF
20012150001LF
20012152001LF
20012153001LF
20012154001LF
20012166001LF
20012222001LF
20012223001LF
20012224001LF
20012225001LF
20012301001LF
20012303001LF
20012304001LF
20012305001LF
20012306001LF
20012307001LF
20012308001LF
20012309001LF
20012311001LF
20012337001LF
20012364001LF
20012369001LF
20012377001LF
20012378001LF
20012379001LF
20012382001LF
20012403001LF
20012405001LF
20012406001LF
20012408001LF
20012409001LF
20012411001LF
20012412001LF
20012413001LF
20012416001LF
20012417001LF
20012418001LF
20012425001LF
20012426001LF
20012427001LF
20012428001LF
20012433001LF
20012434001LF
20012435001LF
20012436001LF
20012438001LF
20012439001LF
20012440001LF
20012441001LF
20012447001LF
20012448001LF
20012449001LF
20012450001LF
20012451001LF
20012452001LF
20012456001LF
20012457001LF
20012458001LF
20012459001LF
20012460001LF
20012462001LF
20012463001LF
20012464001LF
20012465001LF
20012562001LF
20012564001LF
20012565001LF
20012566001LF
20012567001LF
20012568001LF
20012569001LF
20012570001LF
20012571001LF
20012572001LF
20012573001LF
20012574001LF
20012575001LF
20012577001LF
20012578001LF
20012580001LF
20012581001LF
20012582001LF
20012583001LF
20012584001LF
20012585001LF
20012587001LF
20012588001LF
20012590001LF
20012594001LF
20012595001LF
20012596001LF
20012597001LF
20012600001LF
20012601001LF
20012602001LF
20012603001LF
20012604001LF
20012605001LF
20012606001LF
20012607001LF
20012608001LF
20012609001LF
20012610001LF
20012611001LF
20012612001LF
20012613001LF
20012614001LF
20012615001LF
20012616001LF
20012621001LF
20012623001LF
20012624001LF
20012627001LF
20012628001LF
20012629001LF
20012630001LF
20012631001LF
20012637001LF
20012638001LF
20012641001LF
20012643001LF
20012644001LF
20012668001LF
20012674001LF
20012680001LF
20012681001LF
20012682001LF
20012683001LF
20012698001LF
20012700001LF
20012701001LF
20012702001LF
20012703001LF
20012704001LF
20012705001LF
20012713001LF
20012715001LF
20012720001LF
20012721001LF
20012722001LF
20012723001LF
20012725001LF
20012726001LF
20012727001LF
20012728001LF
20012729001LF
20012731001LF
20012732001LF
20012733001LF
20012734001LF
20012735001LF
20012737001LF
20012738001LF
20012739001LF
20012741001LF
20012742001LF
20012743001LF
20012744001LF
20012745001LF
20012746001LF
20012747001LF
20012749001LF
20012751001LF
20012752001LF
20012753001LF
20012754001LF
20012755001LF
20012756001LF
20012757001LF
20012758001LF
20012759001LF
20012760001LF
20012761001LF
20012762001LF
20012763001LF
20012764001LF
20012765001LF
20012766001LF
20012767001LF
20012768001LF
20012769001LF
20012770001LF
20012772001LF
20012774001LF
20012775001LF
20012776001LF
20012783001LF
20012789001LF
20012792001LF
20012793001LF
20012794001LF
20012800001LF
20012803001LF
20012804001LF
20012805001LF
20012806001LF
20012808001LF
20012809001LF
20012810001LF
20012817001LF
20012818001LF
20012819001LF
20012820001LF
20012821001LF
20012822001LF
20012823001LF
20012824001LF
20012825001LF
20012826001LF
20012832001LF
20012834001LF
20012838001LF
20012839001LF
20012840001LF
20012841001LF
20012842001LF
20012843001LF
20012844001LF
20012845001LF
20012846001LF
20012847001LF
20012848001LF
20012849001LF
20012850001LF
20012852001LF
20012853001LF
20012854001LF
20012855001LF
20012857001LF
20012862001LF
20012863001LF
20012866001LF
20012869001LF
20012873001LF
20012882001LF
20012883001LF
20012884001LF
20012887001LF
20012889001LF
20012899001LF
20012901001LF
20012902001LF
20012904001LF
20012905001LF
20012906001LF
20012907001LF
20012908001LF
20012909001LF
20012910001LF
20012911001LF
20012912001LF
20012913001LF
20012914001LF
20012915001LF
20012916001LF
20012918001LF
20012919001LF
20012920001LF
20012921001LF
20012946001LF
20012949001LF
20012950001LF
20012951001LF
20012952001LF
20012953001LF
20012957001LF
20012959001LF
20012976001LF
20012977001LF
20012979001LF
20012980001LF
20012982001LF
20012983001LF
20012984001LF
20012985001LF
20012987001LF
20012988001LF
20012992001LF
20012995001LF
20012997001LF
20012999001LF
20013003001LF
20013005001LF
20013039001LF
20013043001LF
20013044001LF
20013045001LF
20013046001LF
20013047001LF
20013048001LF
20013049001LF
20013050001LF
20013051001LF
20013053001LF
20013056001LF
20013061001LF
[truncated: 4,438 more rows]
